# Supplementary material for: ketu mutant mice uncover an essential meiotic function for the ancient RNA helicase YTHDC2
Source: eLife. 2018 Jan 23;7:e30919. doi: 10.7554/eLife.30919 (PMC5832417; doi:10.7554/eLife.30919)
Supplement: Figure 5—source data 1. [file elife-30919-fig5-data1.txt]

Figure_5B_Het_15dpp_SYCP3	Figure_5B_Het_15dpp_BrdU	Figure_5B_Mut_15dpp_SYCP3	Figure_5B_Mut_15dpp_BrdU	Figure_S5A_Het_15dpp_SYCP3	Figure_S5A_Het_15dpp_BrdU	Figure_S5A_WT_15dpp_SYCP3	Figure_S5A_WT_15dpp_BrdU	Figure_S5A_Mut_15dpp_SYCP3	Figure_S5A_Mut_15dpp_BrdU
9	5	1	2	2	3	0	10	3	13
3	5	1	2	2	4	2	5	17	7
2	3	1	3	3	3	0	7	2	6
2	2	1	2	3	4	1	9	3	6
4	4	1	141	2	3	1	9	2	5
3	4	2	137	3	4	7	7	2	5
3	5	2	3	2	3	0	7	18	15
3	7	1	3	3	3	0	169	2	6
2	5	2	3	2	3	2	9	4	5
2	4	1	2	2	3	0	7	4	8
2	8	1	2	2	2	0	164	11	12
2	4	1	2	2	3	0	8	5	99
2	5	2	3	2	4	0	8	9	18
2	2	2	3	2	2	1	7	5	57
1	5	1	5	2	3	1	17	2	6
2	5	1	4	3	3	2	206	13	14
2	8	0	7	2	3	1	9	3	5
3	4	1	2	3	4	0	8	16	15
2	7	1	2	2	3	-1	155	6	5
2	7	1	3	2	4	1	5	2	5
4	4	2	4	2	4	5	23	2	7
2	6	2	3	3	4	0	8	3	5
3	16	1	2	3	3	5	178	20	16
3	14	1	2	2	7	1	8	7	8
2	1	2	3	2	4	0	7	5	11
4	12	1	2	2	3	2	5	2	6
3	15	1	3	2	5	1	6	23	7
4	8	1	3	2	4	1	4	30	25
4	4	1	3	2	3	2	6	3	6
3	4	2	3	3	3	2	4	12	40
4	4	2	4	2	22	1	9	10	10
3	11	1	3	4	4	2	5	9	9
4	5	1	2	10	3	1	3	12	13
3	107	1	3	3	4	2	3	14	11
2	4	1	2	2	4	1	3	6	11
3	18	1	3	5	3	0	8	9	11
6	88	1	2	2	5	1	7	14	14
4	25	1	3	2	4	4	4	14	39
4	21	1	2	5	3	2	4	18	12
4	6	1	2	10	3	3	4	4	8
3	6	1	179	3	2	2	3	14	7
2	103	1	3	3	4	2	7	24	16
8	5	1	5	3	2	2	4	10	9
4	118	3	3	7	4	0	165	2	5
4	6	5	38	2	72	4	7	2	6
6	91	1	3	3	4	1	8	22	10
3	3	3	3	4	3	3	5	2	6
6	4	5	6	3	2	3	5	5	6
3	1	3	5	3	3	5	7	5	7
4	30	5	8	3	4	4	5	4	9
3	5	2	3	3	2	2	17	14	17
1	164	5	6	3	2	2	4	8	31
4	11	14	5	4	2	3	6	10	62
2	71	5	5	1	5	2	4	12	7
7	98	4	3	2	3	2	7	7	8
3	8	1	4	3	2	2	4	14	12
17	9	4	4	2	7	6	7	5	6
3	7	4	4	3	3	2	4	18	16
11	23	2	2	3	4	1	100	9	10
4	4	4	5	3	2	0	146	3	6
3	4	4	4	3	3	2	10	8	8
6	13	3	4	2	6	2	6	9	8
7	88	5	4	2	3	3	8	2	6
33	9	2	3	4	3	0	179	2	7
3	4	2	9	3	3	1	7	6	6
6	16	4	4	4	3	1	10	8	9
7	24	4	4	3	3	2	5	8	6
3	5	4	4	6	4	3	6	14	7
4	4	2	5	9	3	3	5	13	7
3	1	2	3	2	27	2	29	7	9
4	4	2	4	2	4	2	4	2	10
36	4	5	4	4	4	2	5	13	17
4	12	3	2	3	3	2	7	11	38
4	6	3	3	3	9	6	6	15	34
31	5	2	5	5	2	3	5	4	13
17	11	4	4	2	2	2	4	11	7
6	11	4	4	2	4	5	7	19	83
3	4	9	3	2	10	0	145	14	13
5	4	2	3	3	4	2	5	15	8
5	5	3	4	3	3	2	4	8	8
4	31	3	6	3	2	1	9	13	8
5	10	4	2	3	3	1	10	4	8
44	7	5	3	1	90	5	4	17	20
3	5	3	5	3	3	2	8	2	9
30	7	2	2	3	4	2	11	9	8
31	7	3	5	2	4	5	7	15	6
6	26	8	4	2	2	8	5	13	7
5	4	2	3	3	3	3	5	24	39
8	8	4	97	7	3	1	212	5	6
24	4	4	5	7	3	4	5	8	6
4	6	6	11	2	2	5	5	5	43
6	4	4	5	4	3	0	167	3	15
18	7	6	2	2	2	2	8	6	22
4	4	3	3	2	6	5	7	9	8
6	4	4	7	3	3	8	7	7	10
7	22	11	109	4	16	5	7	5	15
3	108	4	5	10	5	3	9	9	16
3	3	2	2	3	3	3	7	7	10
5	4	5	6	3	2	3	5	8	66
5	9	13	6	3	3	3	6	17	5
15	7	6	6	3	3	3	13	5	7
5	3	12	4	3	3	3	9	7	9
3	7	6	5	4	9	4	5	1	7
37	4	4	15	3	2	4	6	8	10
3	3	5	6	2	2	2	35	5	9
4	3	5	4	3	109	4	12	4	7
3	14	6	6	3	3	2	5	10	55
42	3	3	3	2	6	3	3	6	7
20	2	5	5	4	5	4	6	5	19
1	1	2	3	2	4	10	7	8	131
53	3	8	85	3	3	2	6	6	70
36	4	4	5	3	2	3	85	7	5
60	5	15	3	3	2	5	6	3	5
4	3	6	3	5	4	0	175	1	7
26	4	5	4	2	3	4	6	14	21
10	7	3	2	3	3	5	5	9	5
18	2	17	5	2	3	3	4	5	5
18	7	4	5	2	3	3	3	12	97
48	3	6	4	2	3	3	2	9	5
12	4	3	2	2	5	5	7	9	7
6	32	5	6	3	3	2	9	6	10
18	4	7	6	4	4	2	5	10	13
17	5	5	6	2	4	3	3	6	12
7	5	2	4	4	4	3	5	6	9
37	9	5	5	2	3	2	6	4	6
3	6	4	3	2	5	2	3	12	9
3	3	3	3	4	6	4	4	11	9
3	6	13	8	4	3	2	4	15	21
1	1	11	5	1	5	2	4	13	7
54	2	5	5	3	19	2	2	15	7
15	3	5	2	3	2	2	2	7	6
5	108	7	3	2	2	2	2	10	8
6	5	1	2	3	3	3	4	6	161
10	8	5	116	1	6	3	9	4	5
4	10	6	6	2	2	2	2	5	7
55	3	4	4	2	3	3	5	10	8
6	12	5	4	10	33	2	2	7	9
3	3	5	4	2	4	3	5	5	4
5	50	4	4	1	3	2	3	8	6
5	67	1	1	3	3	1	1	1	9
5	4	5	3	2	3	3	3	1	7
4	6	2	3	2	2	4	4	15	13
4	9	5	6	3	13	1	1	8	4
3	3	5	10	2	2	2	3	3	9
53	3	4	6	3	3	2	7	2	158
3	4	6	5	4	2	3	3	7	16
36	2	6	4	2	13	2	3	11	9
3	7	2	3	2	2	4	6	12	8
42	5	2	1	3	6	2	3	10	4
4	4	2	3	2	2	2	2	13	17
35	2	10	4	2	4	5	5	5	6
4	16	5	4	4	13	3	3	5	5
2	5	5	5	2	3	5	3	6	7
3	5	4	3	3	2	3	4	2	10
2	3	5	4	8	24	2	2	4	20
3	24	2	2	3	4	3	3	7	5
5	11	5	9	2	19	3	4	8	5
6	3	5	6	4	3	2	2	9	14
7	10	6	38	2	2	8	5	3	7
8	79	9	5	-3	157	3	5	6	6
18	12	5	4	6	3	2	3	4	11
4	4	4	4	3	5	3	3	4	3
3	9	3	4	3	2	1	2	5	4
3	4	5	3	3	4	2	5	1	7
6	4	3	6	3	3	2	2	4	16
3	5	4	8	4	3	2	9	5	74
4	4	3	3	0	84	5	3	6	10
5	92	5	7	3	10	4	3	4	7
3	13	4	3	2	3	3	5	7	8
3	4	6	2	3	4	2	3	2	8
4	4	4	8	4	2	4	3	4	4
4	4	5	5	5	3	2	3	13	12
38	3	4	3	2	5	2	2	3	6
7	11	2	2	4	3	5	5	9	18
5	5	1	119	6	3	5	4	9	5
3	37	5	3	2	2	12	3	7	10
2	77	5	6	2	2	3	3	4	5
5	101	2	2	3	2	2	2	8	8
4	4	3	98	3	12	3	8	4	5
3	68	4	11	2	13	1	68	6	5
3	7	3	2	3	3	3	3	15	7
7	9	5	4	2	5	3	4	11	4
2	70	5	5	2	5	5	6	17	11
16	8	3	7	3	3	2	3	11	24
25	8	3	5	3	3	3	5	2	16
4	80	4	9	3	3	4	5	3	7
5	3	2	2	2	6	3	5	8	159
43	3	3	7	4	3	3	6	4	62
5	106	7	3	3	4	15	3	8	122
7	61	3	4	4	3	2	3	3	15
5	53	5	3	2	7	2	4	4	9
5	9	5	3	2	3	4	4	3	7
5	4	7	4	2	2	4	5	3	14
7	11	4	2	2	2	6	3	4	7
10	4	5	3	8	17	3	4	3	7
16	9	4	4	2	5	3	3	21	8
3	9	3	8	3	2	3	9	5	11
3	17	4	3	5	2	3	13	9	8
6	14	3	101	3	4	2	4	4	13
48	2	5	13	2	5	1	34	8	138
2	3	2	25	3	5	3	3	5	4
3	6	3	15	3	2	17	3	13	9
9	20	5	4	2	7	4	4	3	88
4	69	4	118	3	2	2	8	6	119
8	15	4	109	3	24	9	136	29	19
10	11	2	2	4	3	6	123	22	7
7	6	18	4	5	3	3	30	22	8
11	6	3	3	3	2	2	8	5	7
3	4	7	26	4	3	2	7	37	8
25	7	3	18	3	7	2	3	3	8
8	5	4	13	2	6	2	7	2	8
3	104	6	6	3	7	5	7	4	26
13	4	2	92	4	4	16	2	5	12
5	14	3	5	6	4	3	6	3	11
5	3	2	92	3	2	4	3	7	142
7	10	2	7	3	5	2	3	3	104
3	7	4	31	2	6	19	3	6	4
13	5	2	3	2	5	3	3	4	4
8	11	3	100	4	4	4	3	5	47
1	75	5	4	2	3	5	3	16	27
7	10	3	50	4	5	4	14	4	8
3	20	3	14	4	2	3	15	6	10
17	4	4	2	3	2	4	5	3	16
3	5	4	2	3	2	3	11	7	8
6	4	4	13	2	3	4	3	8	5
2	4	4	2	3	3	2	5	4	201
5	4	2	39	3	2	3	2	4	9
5	22	4	89	3	8	2	9	6	8
4	4	5	5	4	26	4	9	7	18
3	79	5	7	2	6	2	7	21	9
8	20	3	122	3	9	3	4	9	5
10	4	4	99	3	8	4	55	3	25
8	40	4	4	2	4	3	12	3	11
4	67	3	5	3	6	2	5	2	26
6	27	5	4	3	2	3	4	8	10
7	5	8	6	3	6	8	91	8	114
4	107	6	109	3	3	4	4	22	7
5	3	4	74	3	10	3	81	7	8
26	7	3	92	4	3	6	7	8	11
6	24	9	4	6	5	4	3	6	7
4	10	2	2	4	4	3	32	2	8
5	5	4	4	7	5	3	11	22	7
4	14	3	76	5	4	9	112	13	25
7	73	2	5	6	5	4	4	14	16
22	6	4	31	4	3	8	129	6	4
4	5	5	5	4	3	2	47	22	7
7	7	6	3	4	2	3	4	5	11
6	3	3	5	3	3	1	4	3	16
18	3	3	4	3	6	2	4	23	8
5	8	5	5	3	4	5	3	5	4
3	6	7	12	4	8	2	4	12	12
11	11	3	14	3	3	5	82	41	9
5	3	3	59	3	4	5	3	4	9
6	3	3	11	5	27	9	91	9	12
4	10	2	65	8	4	10	115	4	99
7	62	3	2	5	3	5	8	9	10
5	75	2	5	4	2	19	19	9	6
8	66	3	4	4	3	18	2	11	11
3	5	3	11	5	3	3	7	4	9
4	4	7	33	2	3	4	48	3	15
6	6	4	2	4	7	14	2	3	6
5	7	7	2	3	50	3	4	3	18
3	20	3	7	3	2	10	119	8	67
3	4	12	6	3	3	2	13	4	16
47	2	0	91	3	3	6	62	7	8
5	109	4	4	2	5	7	8	9	14
3	6	25	4	9	2	2	10	2	12
19	22	3	14	4	5	6	3	18	8
2	5	4	2	2	40	3	9	4	16
4	7	6	3	7	3	9	5	9	4
5	17	3	68	3	7	7	98	3	15
17	2	2	15	9	60	2	3	16	4
4	44	3	11	6	4	2	6	4	4
6	17	3	3	7	4	4	8	2	12
5	36	2	16	4	4	18	3	7	6
5	4	6	3	3	3	6	5	9	9
14	14	3	6	4	16	3	5	6	14
4	7	3	2	5	5	2	9	3	11
9	20	5	4	3	3	3	24	13	6
44	2	3	73	3	3	2	11	7	6
5	76	3	4	3	15	1	10	10	12
6	18	3	2	4	26	18	3	4	19
4	3	6	7	8	62	4	9	11	7
6	23	4	4	3	2	3	18	6	13
6	7	4	3	3	3	5	3	2	7
7	11	4	3	4	17	22	4	15	8
24	4	7	3	4	3	10	3	4	4
13	6	2	9	3	6	3	11	1	9
7	63	4	2	4	4	3	82	5	44
4	9	2	7	7	7	8	3	30	10
46	2	2	15	4	4	2	7	5	25
1	5	3	67	5	4	2	8	10	6
3	4	6	3	2	4	5	3	20	26
56	8	4	3	2	6	9	61	3	17
7	3	4	33	4	3	6	110	4	10
31	3	3	10	3	6	5	23	12	8
47	3	3	1	5	4	4	114	3	12
3	5	26	8	8	8	2	7	3	7
3	4	7	2	5	7	31	4	7	15
5	7	5	3	6	6	3	10	4	144
46	3	3	85	2	2	2	9	3	6
12	48	6	4	3	26	5	95	9	114
6	58	7	8	3	2	2	7	4	7
7	94	2	10	2	4	3	5	24	7
44	7	11	3	4	3	2	9	13	5
63	7	5	4	7	20	3	4	14	8
3	15	4	7	4	3	0	91	4	34
1	5	3	3	4	3	2	7	3	8
53	2	2	8	3	4	4	2	4	5
7	5	6	3	3	3	63	3	13	7
8	11	2	9	3	6	1	92	15	4
25	3	2	3	5	30	3	16	10	86
5	4	3	2	5	4	3	15	12	80
3	5	8	5	2	2	5	4	22	7
5	72	7	31	2	2	7	15	10	6
62	8	4	7	2	2	2	7	4	6
4	4	4	2	4	6	2	89	5	8
5	9	4	2	2	2	2	6	12	89
3	60	5	4	3	3	3	126	4	9
6	6	9	2	2	2	2	8	10	4
7	12	2	5	3	2	2	3	2	7
4	4	6	3	2	4	3	12	10	5
38	6	7	7	6	4	3	3	5	43
4	4	29	8	2	5	3	6	11	5
20	7	21	5	7	12	2	32	5	5
54	4	1	6	14	49	20	3	5	6
10	30	6	3	50	6	10	3	15	8
2	8	3	3	2	2	13	3	9	72
4	16	2	9	2	4	5	5	10	5
20	7	4	2	6	14	3	5	7	4
8	72	7	3	3	2	5	3	5	6
31	4	4	2	4	4	78	2	6	18
44	2	4	2	11	10	3	98	33	10
48	2	24	7	5	3	2	3	26	10
7	3	8	7	2	2	2	10	4	4
5	8	7	5	2	2	2	12	26	10
3	7	3	7	2	3	2	3	11	6
5	53	4	2	3	3	3	6	25	10
50	4	1	57	4	10	4	7	12	118
3	3	5	2	5	28	8	3	5	11
37	2	3	2	6	6	3	5	6	7
7	78	7	8	2	1	3	3	4	17
50	6	14	4	4	3	11	3	3	3
41	5	4	2	2	2	4	142	7	23
4	4	6	3	9	24	3	4	12	3
4	102	7	3	7	8	2	3	3	13
56	2	2	1	3	11	2	7	26	8
5	10	4	2	5	3	14	4	4	8
3	13	8	3	39	5	3	15	3	15
30	3	4	2	3	3	6	91	3	17
34	2	6	3	2	2	4	4	5	12
6	3	3	14	2	3	3	11	6	51
3	5	3	7	3	3	2	8	16	10
8	3	2	8	5	9	4	126	6	61
53	4	2	6	2	4	10	90	3	15
4	6	3	3	4	4	3	4	3	8
8	49	3	3	7	3	2	17	4	6
4	9	2	72	3	6	2	12	4	7
1	42	6	3	2	1	7	3	25	6
29	2	28	7	4	3	16	7	4	6
42	3	3	2	3	7	3	16	3	5
3	4	5	2	3	6	2	7	3	13
34	2	11	4	3	3	4	163	6	41
12	3	4	3	4	4	3	3	4	61
59	4	17	6	3	5	35	2	2	8
25	3	22	6	4	4	2	74	2	20
5	13	6	3	55	5	4	3	4	4
11	72	2	3	4	2	2	16	4	131
35	3	1	6	3	4	2	4	2	10
4	11	1	5	4	8	4	37	14	5
56	7	4	2	3	4	12	8	13	7
11	7	4	2	4	3	5	55	6	11
8	60	5	2	4	3	3	5	7	10
43	3	5	2	4	7	3	3	5	74
27	2	2	22	6	7	2	13	3	6
40	2	4	3	8	8	2	3	6	19
4	84	6	11	2	4	3	3	4	142
48	3	11	2	4	7	2	5	3	24
2	5	3	2	2	77	5	3	6	103
3	11	1	6	7	48	7	90	10	7
5	44	3	6	2	4	2	11	12	5
9	30	5	12	3	3	7	5	4	7
5	7	10	6	3	2	17	11	14	5
3	12	7	2	8	66	2	10	4	11
53	6	3	2	4	5	5	4	7	9
4	3	1	7	7	4	2	3	5	102
3	6	4	2	3	5	6	22	5	3
3	7	1	5	4	19	3	11	8	3
6	54	4	2	3	2	14	3	7	7
56	3	7	2	4	7	2	19	2	11
59	2	2	2	3	6	2	23	8	13
4	5	3	2	3	5	3	6	8	78
49	4	5	2	3	6	2	10	14	6
17	5	4	10	3	6	54	2	7	14
49	8	4	2	3	2	40	3	11	130
55	3	4	2	7	4	9	58	5	10
2	69	17	4	2	73	5	6	9	15
32	4	3	6	3	4	61	3	2	14
43	2	2	2	3	5	3	6	6	25
2	16	2	1	3	4	2	7	2	12
52	6	1	7	2	5	5	2	3	4
3	5	6	2	2	3	1	7	3	4
47	5	3	9	3	3	1	10	3	109
3	5	4	2	3	2	90	75	3	7
46	5	2	6	2	4	3	21	3	5
9	50	3	2	1	5	10	3	23	6
9	14	2	5	4	6	22	49	5	4
3	5	1	5	3	3	2	12	5	134
3	59	4	39	9	14	1	8	13	6
5	7	1	5	4	7	87	93	3	6
7	3	2	2	2	3	5	7	10	5
4	7	5	90	5	7	1	1	7	4
3	5	4	2	2	4	4	3	13	3
2	5	2	2	2	5	7	4	2	8
59	4	2	2	5	11	1	2	6	89
4	55	18	4	35	9	14	3	4	5
4	31	3	10	14	7	52	2	8	4
44	4	5	2	40	5	3	6	5	6
43	5	4	6	3	2	2	13	7	7
4	8	5	2	6	7	1	4	8	10
2	77	3	59	3	2	41	44	5	194
48	7	2	46	3	4	4	6	6	10
44	2	2	2	6	5	2	2	3	3
3	20	3	2	3	4	1	11	4	32
4	21	1	69	3	3	6	2	12	5
39	3	5	3	4	10	12	3	6	52
5	10	5	3	57	3	1	1	2	10
4	72	6	8	4	3	4	6	4	24
3	8	4	6	2	7	8	42	3	77
32	1	6	78	31	3	2	2	5	148
38	2	2	2	2	3	12	114	8	5
6	47	4	79	3	4	4	121	4	3
7	7	2	15	3	3	1	5	10	4
31	3	3	2	4	7	10	8	10	5
6	44	4	2	3	6	8	11	3	3
2	15	4	3	5	4	1	173	3	5
3	49	1	5	6	20	2	4	15	3
3	53	5	2	4	3	4	2	2	7
6	5	3	2	3	4	4	3	4	37
4	35	2	5	8	21	10	2	5	31
3	6	3	8	27	3	8	140	6	3
2	26	6	2	1	5	2	2	4	7
6	44	2	8	5	5	4	20	9	78
31	4	4	2	4	8	2	11	4	3
54	3	3	16	7	10	3	3	9	4
37	2	6	2	3	4	3	13	5	72
47	3	1	5	3	4	2	20	5	4
6	11	2	42	1	24	7	2	8	107
6	3	3	2	43	7	7	96	5	3
3	15	5	2	5	26	87	87	5	5
4	21	9	7	25	3	4	3	3	3
4	9	5	3	4	10	2	10	9	6
44	8	3	65	7	24	4	44	13	39
3	8	4	6	12	41	4	16	3	8
4	79	4	4	15	51	2	2	4	21
33	8	3	4	7	14	2	2	3	3
55	6	44	18	12	66	2	2	5	14
54	2	2	2	2	3	6	39	10	3
5	38	18	4	6	3	1	2	2	10
44	5	2	2	8	4	12	5	6	75
4	3	4	2	2	64	1	2	8	5
7	4	1	5	3	4	83	6	2	10
62	5	6	2	3	3	6	5	6	6
2	8	3	9	2	2	1	1	2	10
2	52	40	16	3	4	2	2	2	9
24	3	3	6	4	4	3	2	6	81
4	6	4	3	6	6	1	2	3	27
3	8	2	2	13	50	3	6	15	6
4	56	4	5	4	3	1	2	2	11
3	3	8	2	2	4	3	2	3	3
4	10	2	1	4	12	24	52	8	20
9	64	3	47	2	6	2	2	3	12
3	7	4	2	18	57	3	11	3	3
3	13	23	152	3	7	3	3	4	9
0	86	3	2	58	4	2	3	4	80
3	14	4	2	5	3	5	131	7	130
4	3	2	3	3	3	3	3	5	132
6	53	2	2	31	4	12	6	11	6
7	10	2	62	3	7	12	4	6	6
3	3	6	2	2	5	4	3	9	5
2	13	12	4	2	6	10	4	5	9
3	66	2	2	2	4	10	66	4	7
7	2	3	88	68	4	9	9	8	7
4	10	5	4	4	10	3	108	9	5
6	6	5	7	1	5	4	15	3	4
7	56	3	2	3	6	9	8	11	5
46	3	4	6	8	10	3	6	11	4
23	3	3	1	7	77	11	88	2	12
6	8	3	13	3	3	4	63	2	13
11	8	6	3	5	6	3	12	3	4
4	6	2	6	5	24	3	4	6	116
6	88	4	68	2	5	2	5	3	7
3	95	6	4	5	19	6	3	2	12
5	8	2	16	31	7	2	2	7	4
2	6	4	84	3	3	2	3	3	8
3	9	4	2	15	47	3	12	3	10
67	2	2	2	7	42	2	4	2	11
5	34	3	9	2	7	1	3	2	12
5	8	2	8	2	3	2	4	7	5
4	13	3	6	2	6	4	5	3	7
23	2	1	6	3	4	3	4	19	5
36	4	4	11	51	4	2	2	3	23
5	13	2	11	11	7	2	11	2	11
2	61	16	11	3	3	3	4	3	5
3	3	4	2	3	2	12	4	9	5
4	40	2	4	3	5	4	14	5	4
55	2	2	5	3	6	16	6	3	16
38	5	2	2	15	48	3	4	9	5
53	5	2	2	10	38	2	2	14	14
5	7	3	2	12	6	8	13	2	17
4	64	2	1	12	79	5	73	6	3
3	8	4	2	6	7	3	5	2	132
2	3	5	7	10	3	10	86	4	4
4	11	4	6	10	4	4	5	2	20
6	3	2	16	15	40	3	29	2	24
64	4	5	3	5	16	7	85	9	8
9	73	2	5	3	7	3	12	3	4
3	8	1	76	2	71	3	21	9	135
5	6	4	7	2	5	8	8	18	13
2	21	4	2	26	20	13	3	7	4
4	4	3	8	7	6	10	20	5	13
4	64	2	18	3	3	1	1	6	6
6	2	2	9	68	3	1	2	5	28
4	2	8	4	3	6	12	4	3	4
2	6	4	22	1	5	3	4	3	18
4	7	3	5	9	36	5	87	3	6
5	64	6	55	2	2	3	8	2	5
12	2	5	2	3	3	14	3	10	8
4	9	1	5	4	8	2	3	3	15
7	15	2	25	7	4	2	8	3	18
4	3	19	7	4	8	5	14	3	6
7	8	3	12	4	5	3	7	8	4
2	17	2	6	2	8	2	6	5	17
3	13	1	15	3	36	6	60	3	7
56	3	3	98	6	28	3	5	5	71
51	2	6	7	41	3	3	9	4	5
48	5	4	9	4	3	3	2	3	22
32	3	3	61	12	10	5	2	2	13
4	6	1	7	3	42	2	2	4	7
3	4	3	12	3	3	3	5	5	147
2	9	2	2	3	3	3	6	3	3
3	14	1	2	2	4	11	3	3	4
4	4	3	9	3	3	2	5	3	26
4	12	2	10	2	5	6	68	7	4
2	25	13	4	6	11	2	2	4	14
4	14	4	14	9	50	6	4	10	9
38	7	2	2	4	11	4	3	4	77
54	7	2	2	3	3	3	21	5	62
57	2	2	2	4	2	10	69	5	51
25	1	3	61	79	4	4	3	6	11
4	9	4	9	3	4	2	2	3	15
59	7	5	14	3	3	3	17	6	100
41	4	2	2	3	4	10	98	3	3
5	7	4	1	11	51	4	56	6	21
7	3	2	91	8	42	1	41	4	4
58	2	2	10	9	4	2	8	10	5
8	5	2	12	3	3	3	4	4	3
29	5	1	3	5	29	2	27	4	123
3	4	2	2	3	3	2	19	2	17
18	7	4	7	3	5	3	3	4	4
3	10	2	2	2	14	1	21	10	55
5	9	3	88	3	5	2	5	5	146
5	3	5	2	2	10	3	3	4	3
3	6	4	90	15	53	4	6	4	9
3	10	3	23	7	66	4	3	3	9
3	23	2	2	2	7	3	3	6	8
3	11	7	8	5	4	3	6	3	16
51	2	1	6	8	32	3	3	9	14
42	1	4	87	3	8	2	22	4	39
2	85	4	2	7	4	5	69	3	8
5	8	2	1	6	13	3	2	11	4
8	5	3	40	6	64	3	5	7	4
31	2	16	96	5	29	3	3	8	5
4	3	4	5	9	56	3	8	2	15
4	8	1	5	9	25	16	106	4	6
3	4	5	5	3	4	3	4	4	5
5	6	2	6	10	3	2	8	12	76
2	76	2	87	4	18	5	4	4	36
4	2	2	64	6	7	2	2	9	117
37	3	2	7	39	2	2	2	4	4
3	1	3	84	3	6	2	7	6	5
49	2	3	7	3	3	3	17	3	11
3	6	5	11	5	9	2	2	10	84
4	7	3	3	8	3	2	7	3	4
2	67	3	9	3	7	4	3	3	4
5	72	2	81	3	7	6	20	4	44
4	8	3	5	7	4	3	10	13	10
6	3	4	84	3	6	3	8	16	11
2	31	4	6	34	4	2	2	6	145
8	4	2	4	3	10	11	5	6	10
37	2	2	2	12	3	2	72	3	11
4	3	1	8	3	4	5	120	7	22
2	34	4	5	6	5	2	11	6	54
37	2	2	57	7	79	2	8	6	77
6	11	3	74	3	8	5	57	4	6
4	30	6	4	2	7	2	9	5	8
7	81	2	3	4	6	3	2	4	7
6	13	12	3	3	3	6	5	6	3
4	3	5	45	49	3	3	10	8	64
3	52	2	16	35	3	4	61	4	4
39	5	2	1	4	6	3	12	2	20
29	6	6	55	3	4	3	16	3	4
6	62	6	8	5	12	3	8	3	18
3	14	2	2	55	4	3	3	4	6
4	9	1	53	0	91	7	91	3	3
3	2	4	52	3	3	3	51	3	14
6	16	6	11	37	5	1	1	8	4
36	4	4	69	3	7	5	109	8	117
35	2	4	68	4	9	2	1	10	122
32	6	3	77	4	37	5	7	2	7
35	2	2	10	12	86	10	92	4	4
78	3	2	2	57	2	6	37	11	8
23	6	4	2	10	9	3	8	6	23
4	13	4	3	10	4	3	3	7	4
27	3	4	41	3	14	3	13	11	7
3	2	3	15	37	4	4	6	5	5
2	91	4	2	4	6	3	13	3	3
7	10	2	6	2	4	8	5	7	5
4	11	3	9	9	5	4	82	6	9
12	7	2	8	4	15	3	6	5	5
37	2	3	38	3	4	10	76	8	160
3	99	3	79	4	5	10	25	10	4
4	69	2	81	3	4	3	8	6	4
4	12	3	83	27	7	3	6	9	9
29	2	3	9	11	4	3	2	10	113
11	5	8	15	8	36	9	49	3	4
3	38	2	2	3	5	8	4	6	4
27	3	3	2	15	50	4	41	5	73
43	2	2	9	56	5	5	101	4	4
8	5	2	7	10	3	1	2	3	4
4	7	19	3	3	12	2	4	6	6
5	9	2	4	2	5	3	4	5	3
17	9	10	29	4	3	2	32	63	7
11	3	5	102	2	6	3	5	3	9
43	3	2	9	47	6	2	41	3	6
38	5	2	8	3	4	3	8	16	9
4	30	3	70	1	5	3	8	10	6
27	4	3	6	2	5	2	27	11	4
4	9	2	5	3	5	11	54	4	15
3	4	10	4	6	6	4	51	6	123
23	2	2	91	2	4	4	35	3	3
8	5	3	7	10	49	4	86	7	3
13	4	4	39	3	8	9	6	7	116
5	6	4	13	6	14	3	4	3	4
4	66	3	13	4	6	10	126	7	80
4	12	1	97	10	12	5	3	10	119
3	16	3	75	2	3	4	14	9	80
4	3	5	10	2	9	3	18	6	2
4	12	4	86	3	5	3	6	3	3
49	3	1	15	10	3	2	107	3	16
4	8	3	38	9	6	5	78	10	34
9	72	4	39	3	8	11	7	12	99
6	8	2	24	13	3	5	10	3	5
2	1	2	18	10	4	2	4	3	3
4	2	2	23	5	74	2	17	4	10
3	4	1	64	5	17	2	2	3	25
3	5	8	46	29	7	9	12	4	62
5	54	3	16	6	5	4	9	7	44
1	126	4	15	59	4	3	6	3	6
9	128	4	26	2	7	2	12	6	121
5	3	2	2	7	78	3	24	4	4
4	5	3	92	3	5	2	3	3	3
20	10	4	9	2	14	2	2	4	6
7	4	4	2	57	3	10	7	11	7
4	10	3	4	6	5	1	7	4	4
31	3	2	67	3	9	1	8	3	14
19	2	4	94	3	9	5	4	4	5
46	2	12	95	4	3	3	6	10	8
33	2	3	56	4	13	4	5	3	22
1	109	2	4	5	9	2	3	3	12
50	2	4	13	5	3	3	104	2	9
5	3	2	4	11	3	5	77	2	8
50	2	2	7	4	10	2	9	5	82
3	4	3	3	7	9	2	3	3	7
4	12	3	5	11	3	5	6	2	5
3	35	5	10	2	1	3	16	7	5
2	8	8	3	3	4	2	7	6	108
46	3	3	2	2	2	2	12	4	62
4	62	6	14	41	2	3	6	3	14
15	1	4	25	9	60	3	4	4	10
2	5	10	35	4	3	7	36	2	7
6	22	2	2	7	4	2	2	5	8
30	2	9	55	8	28	3	9	6	4
5	7	1	62	11	78	3	18	5	92
3	4	1	92	4	7	2	11	4	9
3	5	3	95	6	4	4	88	6	4
43	2	3	10	5	2	2	12	8	99
7	74	2	3	7	29	6	3	9	105
61	5	3	10	3	7	3	9	3	4
5	3	3	43	2	3	3	20	4	99
50	2	2	3	4	3	3	15	6	3
40	1	3	16	14	58	3	45	3	4
6	10	3	5	7	2	3	2	3	5
5	38	5	7	8	24	2	10	4	7
5	54	2	59	52	4	4	77	89	4
8	4	1	57	5	5	5	54	6	32
66	3	8	5	22	4	9	102	5	135
3	16	3	4	4	13	2	99	3	63
23	3	3	5	6	17	2	7	87	4
40	4	3	5	4	10	3	12	5	3
7	3	9	3	2	14	4	13	4	8
36	6	10	80	43	4	9	87	10	4
29	2	4	11	7	9	2	2	3	15
5	13	3	11	41	4	3	5	13	95
12	17	3	2	5	5	2	10	3	8
3	8	3	11	4	4	3	9	3	4
3	9	2	2	36	7	4	3	13	111
10	40	2	1	2	63	7	6	2	7
45	2	3	2	4	3	2	2	54	3
2	61	6	4	2	5	1	20	3	4
6	7	7	4	10	4	2	9	3	88
10	4	21	6	9	8	2	12	8	5
3	16	16	5	1	111	3	10	3	6
10	13	6	5	47	3	9	51	2	15
3	4	2	5	2	4	1	8	7	3
5	3	4	2	4	25	13	3	3	4
3	6	3	3	2	37	3	13	3	7
29	3	2	3	3	8	2	4	2	7
5	2	2	7	3	9	2	2	4	11
8	42	3	12	9	4	5	137	13	44
4	2	2	2	7	12	5	18	2	9
1	72	10	45	63	4	6	95	2	5
3	6	3	4	4	4	10	15	1	8
51	5	3	4	3	39	7	105	9	10
15	15	3	3	12	3	6	18	5	3
3	9	7	4	4	3	4	14	12	88
3	2	3	26	2	6	9	89	3	16
7	3	13	48	3	11	2	8	5	3
7	81	2	20	9	48	5	132	3	11
3	53	9	63	4	11	3	2	8	56
60	3	8	7	33	8	9	64	10	78
5	7	6	3	3	6	3	6	3	4
44	2	9	8	6	3	1	2	79	4
33	3	6	90	8	3	2	57	4	6
2	5	4	6	48	3	4	3	3	7
8	3	3	8	5	14	2	8	6	4
4	19	6	4	5	4	2	15	6	10
8	64	11	3	5	57	4	2	8	3
29	2	5	52	3	2	3	12	2	5
10	58	2	3	3	6	2	6	2	9
4	71	5	41	3	11	4	3	5	4
6	12	2	7	3	4	8	4	11	3
3	7	5	30	3	4	3	4	18	3
5	2	3	13	7	2	2	122	8	6
5	3	3	87	6	49	1	2	3	22
40	3	4	6	3	24	22	92	48	2
9	4	4	3	5	54	2	88	3	5
4	2	4	12	2	8	3	27	3	8
7	10	4	126	8	51	3	3	4	17
5	3	7	10	12	3	2	138	85	5
29	2	2	6	5	9	5	15	1	8
11	3	3	9	6	9	3	2	16	10
4	4	2	3	41	7	0	152	3	7
9	5	3	3	45	5	4	4	4	12
6	3	6	7	5	2	3	3	2	6
54	3	84	3	5	2	4	20	2	6
5	8	2	2	0	100	2	2	3	9
5	23	9	77	10	63	5	4	3	13
6	3	2	5	3	4	4	59	4	19
13	6	2	12	3	16	6	92	2	10
4	6	13	78	2	119	13	52	7	118
59	4	2	6	8	71	1	2	11	96
4	2	8	4	35	6	5	3	5	5
50	5	4	3	3	43	10	3	65	3
4	3	13	101	4	4	2	3	3	52
8	3	7	9	48	6	6	75	4	4
49	2	2	3	6	21	2	4	7	9
26	2	2	2	4	22	3	13	7	84
45	2	4	47	3	8	3	3	3	5
4	3	11	4	2	5	3	4	3	14
2	8	7	58	5	37	22	61	8	45
3	2	3	2	4	3	1	3	23	6
4	2	9	30	3	4	5	57	7	14
65	3	8	3	51	7	5	87	3	3
4	4	8	3	4	16	3	11	2	38
3	3	6	80	36	6	2	2	4	22
36	2	4	3	5	30	3	14	6	5
34	3	2	28	51	3	3	4	1	9
7	8	4	5	59	4	5	24	5	3
2	4	3	1	2	7	2	4	3	121
6	73	5	48	3	5	4	12	3	8
23	6	6	3	4	6	3	3	12	3
44	2	1	7	4	10	5	110	2	74
5	2	3	4	3	15	14	95	2	12
16	2	2	7	7	4	8	75	2	10
5	16	2	2	3	7	2	3	5	37
5	55	3	2	12	3	33	91	5	3
57	2	9	74	28	3	2	15	2	7
7	27	2	4	3	7	4	17	53	4
35	3	4	9	7	4	5	3	7	59
2	11	3	33	9	40	7	17	4	5
8	51	4	3	53	3	2	25	2	8
4	2	5	2	5	50	3	5	4	5
11	3	4	2	0	94	4	14	3	35
9	2	10	53	4	3	5	50	11	3
3	3	3	4	7	2	5	5	4	2
3	6	3	3	3	5	4	3	2	8
30	1	5	5	2	2	12	101	5	3
6	60	4	3	3	9	4	3	7	5
3	21	4	4	5	69	15	62	5	6
17	6	3	6	7	37	3	10	4	5
51	5	5	58	6	54	2	8	4	6
4	3	19	8	3	4	3	4	4	3
3	2	6	11	7	25	3	2	2	8
4	48	5	56	6	8	4	9	3	17
36	2	2	3	5	18	3	3	2	4
3	6	2	9	5	61	3	99	104	2
36	8	6	13	3	8	3	3	2	15
10	2	3	7	25	3	2	14	3	4
7	5	4	2	6	16	21	71	1	37
4	5	3	6	4	10	2	9	3	67
33	2	2	2	4	14	2	6	1	9
4	8	5	5	3	15	6	86	34	2
4	2	5	3	4	3	1	3	6	3
7	2	3	4	37	1	2	2	11	3
6	85	3	3	2	4	5	4	4	12
3	2	4	44	3	4	2	3	1	8
3	3	3	71	6	65	3	3	12	3
6	6	5	13	2	4	5	16	2	16
32	3	4	57	4	8	5	3	4	3
40	4	2	4	8	13	2	15	1	11
5	29	12	62	13	1	6	4	3	35
21	5	22	52	6	25	24	77	6	78
40	2	2	2	7	18	19	90	79	7
4	2	4	3	6	10	8	48	12	3
9	10	6	58	44	5	4	3	3	6
57	6	2	5	3	7	4	15	2	15
4	2	24	2	3	6	2	6	5	13
4	3	4	2	3	5	3	7	7	122
7	4	5	2	8	18	7	96	3	6
5	10	3	2	4	4	3	26	4	110
20	4	9	3	3	4	1	99	4	120
5	8	81	3	10	57	7	16	3	119
18	2	3	5	5	11	2	6	3	6
5	2	11	81	4	4	2	6	3	9
14	3	14	72	7	4	2	21	3	6
2	2	5	4	3	5	9	69	6	93
37	4	4	20	3	4	2	4	4	8
2	2	4	2	7	49	17	58	7	3
51	3	3	2	3	6	4	11	4	6
3	70	6	2	5	54	4	66	2	9
5	8	3	5	5	3	2	2	2	17
23	2	4	81	47	3	3	16	2	20
3	2	4	3	32	5	4	3	3	3
10	7	7	6	40	7	3	35	3	8
3	3	2	5	6	20	7	54	3	4
4	7	7	81	2	7	14	60	1	8
54	3	4	3	3	30	2	4	6	4
43	2	2	7	6	10	26	111	13	9
4	8	17	8	7	4	2	10	3	5
43	3	2	5	10	61	22	88	3	7
6	7	4	114	7	13	2	4	4	5
10	2	3	5	3	4	7	8	3	11
57	2	13	89	7	4	4	98	5	8
3	2	7	90	3	2	13	62	1	9
12	3	2	2	55	2	14	62	2	9
4	5	3	12	7	9	3	15	10	3
5	2	4	8	35	8	2	3	6	3
11	2	3	4	3	12	6	2	3	6
47	3	6	2	9	9	7	18	3	8
8	9	2	9	6	3	3	2	3	13
6	7	6	7	38	2	2	2	5	40
27	2	3	73	7	24	2	2	7	3
4	18	3	28	8	38	3	3	8	18
5	56	2	2	49	3	8	11	2	9
5	24	5	14	48	2	2	2	5	116
5	2	11	17	4	4	6	70	10	3
3	3	8	23	7	21	2	2	4	4
3	76	38	1	3	14	3	11	2	5
57	3	4	112	3	3	2	3	3	14
5	7	16	94	6	9	3	14	5	3
3	3	2	8	3	7	2	16	6	3
41	2	6	3	55	4	8	7	3	3
4	3	4	11	2	4	4	30	3	6
3	5	3	101	4	3	2	2	3	13
6	38	5	4	2	4	12	5	4	8
4	6	15	53	50	3	3	7	6	5
34	2	6	3	6	40	82	6	2	10
6	5	2	5	5	56	4	35	17	4
16	5	25	67	7	5	4	2	2	20
5	28	3	4	3	4	9	76	2	9
41	5	41	2	3	6	2	3	2	13
6	63	4	2	3	3	4	24	2	11
3	4	21	48	3	7	17	76	3	5
5	7	4	2	2	6	5	40	10	8
51	2	3	4	58	6	1	2	1	11
5	2	4	12	9	22	2	2	5	2
48	4	4	4	6	43	4	2	6	19
3	84	5	14	4	3	2	2	2	28
19	2	6	44	3	6	6	3	2	15
29	4	23	65	5	3	2	2	7	2
28	2	4	14	3	8	3	6	6	4
3	8	5	26	3	3	2	4	1	10
2	6	3	3	7	21	16	79	2	10
6	7	8	65	8	3	3	11	19	3
4	3	4	5	2	46	30	6	4	100
7	7	5	35	7	39	1	2	3	6
3	17	9	2	8	36	8	101	2	16
7	2	75	1	5	81	2	9	3	6
5	7	39	4	3	6	1	2	4	5
3	7	4	8	9	10	2	2	12	3
27	2	3	69	50	4	9	95	2	5
5	6	52	2	2	5	3	35	3	22
5	2	5	32	10	49	5	82	4	6
5	10	7	41	4	4	3	21	9	108
7	3	40	2	6	44	2	2	3	10
8	73	6	3	65	4	3	2	2	33
3	7	4	18	2	4	2	19	7	110
2	8	4	3	40	5	10	7	4	5
41	2	69	1	3	6	2	2	6	53
4	6	6	4	3	3	6	108	6	2
44	2	56	1	4	4	7	78	2	8
40	2	4	107	34	2	1	1	2	38
48	2	17	7	8	7	3	3	15	7
36	5	4	2	7	7	1	2	4	11
4	4	9	23	35	2	3	27	5	14
4	4	8	57	11	8	3	2	7	94
3	8	3	10	3	4	4	3	2	11
64	2	6	73	9	67	2	8	5	3
4	7	3	4	8	21	2	7	10	95
2	72	4	55	71	2	35	3	10	3
3	3	3	19	5	39	5	7	4	5
10	6	5	11	23	6	5	70	2	3
3	8	6	14	4	31	3	57	8	3
5	60	2	1	47	2	3	20	13	4
32	3	12	45	70	2	4	114	2	13
3	2	10	39	5	12	4	87	6	8
8	4	4	18	39	4	4	28	3	3
38	1	3	6	6	31	2	2	10	3
5	9	3	3	48	3	20	2	6	3
49	5	4	8	6	5	2	2	8	4
3	4	4	82	32	3	31	96	2	10
59	2	4	13	3	8	2	2	2	5
6	6	4	10	4	18	1	2	4	4
5	2	3	6	7	61	5	98	4	96
8	5	3	6	16	5	7	71	2	3
5	16	28	67	49	4	3	11	2	9
6	10	6	4	8	18	2	2	7	4
5	3	6	118	3	4	5	49	5	3
31	4	4	8	9	3	2	2	7	4
4	2	3	3	9	3	1	1	10	11
5	9	79	1	2	7	91	4	14	8
27	1	3	7	58	3	1	2	1	9
2	48	5	61	21	6	65	2	3	4
2	1	3	2	7	52	1	2	2	7
6	2	4	22	4	34	18	2	2	5
3	45	3	2	5	10	8	10	3	90
2	76	5	49	8	3	2	10	5	19
2	93	4	8	2	6	2	2	2	13
4	10	3	2	61	4	1	2	18	4
3	53	3	45	2	5	1	2	2	23
2	63	59	2	2	4	1	1	2	14
3	74	4	3	2	5	72	2	6	43
65	2	12	2	5	6	6	6	4	6
5	3	7	35	2	8	2	4	3	3
39	2	13	73	8	4	2	17	12	3
5	9	6	20	2	5	3	5	9	4
4	38	3	6	5	29	5	2	4	19
3	69	4	8	43	7	3	4	7	70
49	2	3	4	6	8	2	2	6	2
5	6	2	5	7	76	1	2	5	106
1	85	3	8	49	3	3	3	6	6
6	3	3	69	2	60	2	20	4	7
3	8	3	3	3	4	2	14	5	9
32	5	3	4	3	15	1	2	4	17
3	4	3	2	3	5	1	1	9	116
12	5	4	8	6	2	3	7	5	3
5	5	2	6	6	3	1	2	9	3
5	10	3	4	9	60	1	1	4	68
31	2	5	12	8	3	2	5	3	19
2	26	8	47	3	3	7	2	11	4
3	4	12	42	2	107	4	90	3	4
3	9	10	59	4	4	1	1	8	2
54	2	3	3	7	6	6	72	2	3
6	11	105	2	18	5	6	11	5	5
4	4	38	1	3	13	2	2	2	11
38	3	6	12	48	8	2	2	6	95
7	3	6	4	36	10	2	16	2	27
26	2	7	37	25	6	4	59	7	10
8	3	3	10	2	62	2	8	13	4
36	7	6	8	2	4	5	40	12	2
27	4	3	5	7	11	2	7	6	13
4	7	2	2	2	5	1	2	4	3
2	68	2	6	3	3	2	5	8	25
8	60	2	5	8	3	1	2	2	13
5	23	87	3	6	5	1	1	7	84
3	8	10	5	12	72	2	2	6	4
47	2	3	12	24	74	2	3	60	6
29	2	5	102	11	47	1	2	2	33
32	2	3	4	27	6	1	7	2	81
2	6	3	7	4	7	2	2	2	5
17	2	17	48	2	5	2	3	6	4
5	5	3	12	4	14	7	2	2	14
41	3	3	66	37	4	1	1	9	3
7	28	13	77	30	3	19	45	3	8
5	4	3	5	56	4	2	2	9	112
4	4	4	14	25	2	34	2	2	19
2	16	3	9	8	2	8	12	10	2
6	2	9	134	4	3	82	2	2	4
2	14	96	1	30	4	1	1	36	75
4	2	6	14	5	12	6	26	28	5
3	10	3	8	4	26	1	1	9	51
39	2	3	4	2	4	1	5	3	3
47	4	1	2	3	4	1	1	8	47
3	14	3	8	24	3	2	10	4	8
5	4	8	54	27	6	5	17	1	7
3	5	48	3	45	3	3	3	7	3
12	5	3	8	9	4	38	3	16	13
7	11	3	2	53	6	1	1	4	3
6	2	6	5	35	2	1	2	5	7
6	6	5	4	40	2	1	2	11	3
52	2	4	62	5	4	2	2	1	4
6	8	8	6	4	12	1	1	4	10
45	2	18	56	4	4	17	6	2	14
6	3	15	5	4	77	1	1	1	21
7	11	12	56	10	3	4	138	2	11
40	4	11	68	56	3	1	1	2	88
3	6	2	7	1	53	4	6	2	10
3	10	23	69	3	4	4	57	3	32
7	4	3	13	3	5	1	1	3	4
22	4	3	2	2	14	3	9	3	10
4	11	4	2	4	11	8	2	2	6
24	2	4	5	6	5	2	12	7	5
54	2	6	24	6	18	9	73	14	4
5	6	3	76	7	15	8	46	3	3
5	2	80	1	3	5	12	10	21	3
35	3	6	80	5	4	1	2	5	5
36	2	3	4	2	16	2	18	10	2
8	44	3	2	2	5	1	1	2	17
32	2	3	4	24	6	3	23	3	43
59	2	13	45	5	3	2	2	2	3
4	6	13	39	15	45	2	2	8	3
53	3	2	81	39	2	6	47	5	5
57	4	11	36	6	5	5	29	3	48
3	2	15	59	60	3	3	18	4	18
4	48	3	4	4	2	4	6	7	5
6	3	15	94	7	19	2	3	11	5
38	3	5	16	2	3	31	105	2	7
9	8	96	2	2	49	22	85	2	9
4	4	4	15	10	3	3	2	8	2
4	3	11	33	49	5	3	7	6	6
5	2	2	3	31	7	7	7	11	11
2	3	5	66	6	24	53	2	3	9
6	4	13	55	7	3	1	1	8	9
2	3	6	2	14	4	2	3	7	4
5	2	4	2	7	51	2	11	14	2
39	1	4	11	6	12	82	4	7	3
5	4	16	40	5	4	7	55	1	8
3	87	5	2	4	5	1	1	5	12
47	1	5	3	10	3	6	10	8	5
4	61	2	2	7	66	1	1	12	134
4	43	11	37	3	3	3	9	3	148
3	3	16	47	7	3	9	37	1	7
4	5	1	5	3	15	1	1	1	11
4	3	10	55	30	3	1	2	7	78
32	2	3	20	24	6	1	121	2	14
25	3	4	3	3	3	4	3	4	2
4	5	16	22	12	55	2	40	6	2
53	2	5	44	37	3	1	1	2	6
41	2	12	75	54	2	1	1	2	15
6	8	70	3	5	15	1	1	3	6
4	40	8	72	26	6	28	70	8	6
18	2	10	66	3	4	9	2	3	6
35	2	18	86	1	5	3	2	2	14
32	2	3	11	51	3	4	5	7	6
39	4	7	22	6	3	1	2	3	12
3	8	35	38	3	4	2	2	51	9
53	2	3	3	5	25	2	4	5	6
2	2	3	6	55	2	1	1	5	44
3	6	7	59	30	2	4	8	71	4
3	2	5	10	4	4	1	2	1	10
3	2	5	6	34	2	3	96	6	44
3	3	37	5	3	5	1	1	5	7
36	2	4	19	4	14	3	4	11	9
53	2	5	2	7	82	4	25	4	10
41	2	5	3	7	4	3	7	10	70
4	8	13	76	6	17	1	2	2	8
8	2	5	90	4	4	2	17	4	2
31	2	9	45	6	4	1	1	10	74
4	3	5	5	58	6	2	10	2	6
4	29	3	2	3	4	2	4	4	33
20	2	5	61	10	9	6	82	6	6
51	2	4	4	2	13	3	2	13	3
27	4	19	57	17	4	6	93	15	4
4	5	3	6	6	4	82	10	87	5
4	2	3	1	3	4	5	11	1	21
3	3	3	3	41	4	66	2	2	13
38	2	7	81	14	29	25	101	3	57
7	10	2	83	14	4	33	101	4	4
11	2	4	3	43	4	2	59	3	6
5	9	2	3	2	4	4	34	2	11
8	3	3	2	7	4	8	11	1	24
3	5	62	6	2	2	3	18	2	15
57	3	5	96	2	4	1	1	12	13
3	5	5	114	2	4	2	14	3	12
4	8	21	67	8	5	2	3	4	10
48	2	9	44	4	3	3	2	1	10
11	2	8	68	2	2	2	7	2	8
19	1	6	2	39	4	2	3	2	10
6	9	9	2	1	60	1	1	5	80
6	64	3	5	2	3	4	49	8	124
5	2	4	3	9	3	9	64	5	7
42	2	6	1	2	7	61	2	14	8
27	2	3	6	6	4	2	133	2	7
4	4	3	6	3	3	3	82	3	5
51	2	5	3	5	20	2	44	5	5
4	6	8	3	9	5	60	3	14	2
9	2	4	14	2	6	15	6	2	26
7	12	14	41	4	6	4	17	2	11
4	4	9	4	6	9	11	2	13	4
32	2	13	43	13	67	2	2	5	16
3	5	3	2	22	46	4	11	5	4
7	107	10	15	4	5	8	50	7	133
53	2	14	38	4	3	8	27	3	3
4	9	13	54	71	4	2	3	6	58
44	4	5	50	14	36	7	26	2	8
19	2	4	1	34	4	1	1	4	5
40	3	4	3	6	12	6	30	4	2
3	5	5	39	8	3	1	1	2	18
5	2	2	8	5	4	3	6	11	11
30	2	9	3	11	3	80	3	8	10
28	3	5	22	7	6	9	58	2	10
12	2	13	67	5	8	3	2	2	10
14	1	6	5	5	9	5	8	2	14
4	83	10	5	20	3	3	16	10	5
26	2	4	14	6	4	1	2	2	9
5	8	3	89	4	3	6	29	12	2
49	2	17	46	18	4	7	10	4	43
49	2	12	28	14	35	30	91	4	14
35	4	5	33	7	5	12	64	7	6
3	4	3	4	10	4	1	2	3	94
29	3	3	43	36	2	6	28	4	4
5	7	11	2	4	4	24	98	3	16
54	3	13	69	3	10	3	15	4	4
15	1	6	5	4	11	1	1	5	7
5	5	4	14	15	5	3	27	2	4
56	2	14	70	3	4	1	2	1	8
21	2	2	45	6	3	8	64	15	40
5	11	2	6	16	67	1	1	2	11
6	2	5	3	37	8	1	1	11	7
11	10	4	33	3	5	1	2	5	6
28	2	4	18	41	9	25	73	1	7
3	6	3	11	5	19	4	5	4	159
17	4	6	47	5	12	4	2	4	3
3	6	3	10	1	5	7	100	11	4
2	5	3	12	5	3	8	68	7	56
4	15	3	4	4	3	40	5	3	9
4	7	3	7	3	5	1	3	2	9
4	10	4	5	10	49	3	2	1	7
25	3	6	34	53	6	5	6	6	12
25	1	5	2	4	5	2	12	8	8
4	3	2	2	62	3	73	3	4	4
4	7	3	73	5	2	6	44	3	23
6	77	2	8	4	3	6	74	3	6
6	12	3	4	8	4	1	1	12	110
4	19	15	2	3	2	3	10	4	5
29	2	7	6	3	2	3	31	7	7
45	2	14	31	13	68	1	1	5	10
3	7	4	2	3	3	2	16	5	4
51	8	3	13	4	4	6	8	12	95
8	66	3	60	51	3	70	8	8	6
22	2	13	76	28	2	3	15	2	12
4	3	36	4	3	5	9	13	5	31
8	72	4	8	3	4	2	17	5	8
6	60	3	2	15	68	1	1	5	3
31	3	2	2	36	2	42	5	7	3
49	2	3	80	32	2	1	2	4	7
4	10	3	5	38	2	2	5	6	54
16	1	4	7	2	3	3	2	7	44
5	10	3	8	6	27	2	29	5	98
6	2	3	53	35	2	12	51	5	6
4	5	1	5	5	6	1	1	4	98
4	2	10	28	10	4	4	89	2	7
3	8	2	5	2	2	3	2	2	6
3	24	4	7	8	3	29	55	5	14
3	21	6	3	3	9	2	46	14	7
37	2	12	3	3	5	2	6	47	9
5	78	2	15	10	3	3	16	4	51
3	68	4	3	38	8	2	9	6	89
8	68	4	2	3	4	3	22	7	8
4	6	4	10	11	58	3	2	11	58
7	60	19	51	4	3	1	94	2	6
4	14	3	20	19	70	4	75	6	78
37	2	2	51	8	53	2	12	12	4
7	73	6	4	42	5	2	17	5	5
47	2	4	19	9	8	15	88	2	6
7	2	2	1	5	4	1	4	1	8
5	10	4	89	16	3	2	3	4	5
5	20	5	2	5	5	3	3	2	14
8	42	3	3	4	18	3	35	46	6
46	3	2	32	4	3	5	9	17	2
5	3	5	13	3	7	5	2	7	25
6	12	2	17	3	3	1	1	6	3
4	2	4	12	41	5	1	7	3	10
4	2	10	2	4	4	8	36	1	9
40	3	3	2	9	8	2	36	2	7
4	2	17	38	4	4	3	3	4	12
3	8	8	3	11	4	7	19	11	2
40	2	3	2	5	7	2	6	3	7
5	2	16	74	0	93	2	5	4	3
21	4	14	98	44	2	7	56	4	29
3	49	2	2	8	4	8	6	4	9
2	4	16	77	2	30	1	1	9	45
7	54	3	11	10	4	2	2	2	6
52	6	3	4	3	2	2	65	65	3
4	11	4	48	27	4	3	6	5	2
46	2	14	87	12	11	1	2	5	122
23	1	2	3	14	4	1	2	44	4
6	2	5	4	6	44	1	1	8	5
10	2	9	62	10	3	1	8	2	11
5	69	3	1	4	57	3	54	4	20
4	14	21	70	7	4	2	2	4	100
3	15	4	22	6	2	12	94	3	29
7	3	2	12	3	4	8	115	6	6
52	3	4	3	50	3	2	104	14	5
43	2	3	91	2	4	2	10	3	13
19	3	4	2	4	4	14	99	13	3
5	2	6	11	2	3	1	141	9	2
5	9	4	51	5	4	4	91	3	10
25	9	4	3	4	3	2	15	3	30
19	3	7	4	6	3	2	4	4	4
11	3	4	3	5	14	2	12	2	12
5	4	4	17	9	6	3	59	4	7
24	3	3	9	5	2	2	2	7	8
4	5	2	6	3	1	3	3	8	8
6	2	2	24	3	24	5	3	2	7
62	2	4	4	4	3	14	10	3	11
8	2	3	4	4	4	6	75	4	51
5	13	3	81	48	4	4	39	8	18
7	2	10	1	10	66	6	9	3	4
5	59	7	70	12	50	3	2	118	7
4	1	4	13	9	8	2	106	5	84
13	8	5	14	8	4	4	10	3	7
4	38	4	33	3	5	2	2	2	20
3	16	5	3	8	4	2	2	6	11
37	7	16	67	3	3	4	2	5	4
5	9	14	32	6	3	9	29	4	7
3	6	12	11	5	15	1	1	4	5
8	2	2	41	6	10	1	1	6	94
10	2	2	9	5	5	1	1	7	123
5	7	3	3	3	9	4	2	12	2
9	86	2	10	4	2	2	17	9	62
51	2	2	9	2	2	3	51	3	19
6	1	4	4	3	3	22	84	6	41
4	82	3	81	8	7	5	43	4	158
4	5	3	2	8	4	8	16	2	10
5	9	4	17	3	3	2	2	4	46
44	2	2	11	12	76	2	7	2	14
7	3	3	51	4	25	11	17	7	68
29	2	18	58	7	3	2	2	5	16
3	6	3	11	6	6	1	65	13	11
6	4	4	18	8	4	1	1	3	8
20	2	3	2	3	4	5	4	7	11
8	3	5	5	3	15	2	6	5	9
4	13	17	52	4	18	2	4	3	11
3	8	3	3	5	4	2	9	12	116
5	4	4	19	6	3	2	2	7	12
2	48	3	10	2	5	2	16	16	5
3	5	9	7	8	3	3	13	9	3
16	6	4	2	6	4	3	10	10	4
6	86	3	2	9	4	3	13	2	4
36	5	6	42	9	15	5	38	5	7
51	2	2	15	13	15	3	3	7	9
5	2	3	38	6	3	2	4	4	12
9	2	1	173	9	7	10	7	6	7
6	1	5	8	4	5	3	2	5	8
6	2	4	2	8	30	9	103	4	7
61	2	3	16	5	2	2	3	15	7
6	3	19	43	5	58	5	101	3	8
5	24	8	10	5	2	1	2	6	174
5	5	4	12	9	13	8	107	11	3
6	4	2	10	16	9	6	4	3	7
26	2	2	6	3	5	6	4	2	8
51	2	4	2	8	73	3	56	4	12
10	2	4	4	10	75	3	3	4	8
3	6	4	2	7	3	3	69	2	20
7	4	8	3	5	21	4	107	3	8
49	2	7	2	5	5	1	9	4	13
6	2	3	3	3	3	1	1	4	13
12	7	4	5	6	2	5	2	3	5
4	12	4	2	3	5	2	2	6	2
49	3	4	16	3	2	4	82	3	129
51	2	2	1	2	5	1	120	5	5
5	12	2	4	7	22	4	2	9	3
6	72	3	37	9	4	3	13	10	5
6	3	2	63	3	4	5	63	3	13
4	4	2	38	10	2	2	5	3	6
6	3	11	5	5	34	2	6	2	7
18	2	2	2	4	10	4	135	6	10
43	2	3	4	9	36	4	12	2	12
5	9	3	12	6	14	6	8	3	5
55	3	2	6	18	15	6	101	8	9
4	59	4	7	2	5	4	15	6	6
14	3	2	1	8	5	1	2	10	12
45	2	4	4	45	2	2	89	4	6
6	59	4	8	5	3	3	6	3	6
4	2	3	2	9	8	13	58	10	2
56	2	3	7	7	34	3	3	20	130
3	6	2	7	4	2	6	7	5	10
8	2	3	8	34	2	3	2	4	19
43	6	6	4	7	4	15	115	7	109
7	67	4	3	8	3	4	82	3	12
45	3	4	11	6	30	2	77	4	3
4	15	5	4	4	6	13	93	3	11
20	5	4	3	8	2	18	91	3	15
48	2	3	5	30	4	1	1	4	12
6	3	4	8	6	5	2	7	7	8
3	18	2	8	9	3	2	4	12	2
5	12	4	6	9	4	2	3	7	7
4	4	3	11	4	4	1	1	2	145
5	3	34	4	8	8	14	104	4	5
41	2	3	101	5	7	5	18	4	5
9	3	4	6	4	4	3	3	7	4
4	5	4	2	10	4	73	7	5	11
60	2	4	3	6	4	2	2	4	2
40	3	7	4	5	4	2	56	4	17
1	56	4	12	2	4	2	5	4	9
5	22	2	2	11	9	20	76	3	8
53	2	4	2	15	6	16	4	7	99
41	2	5	3	9	5	2	3	6	7
59	2	5	5	3	2	4	2	2	8
5	2	3	7	3	4	2	2	16	9
4	3	2	20	4	3	6	88	5	7
3	2	5	5	3	15	15	94	10	5
19	6	4	17	4	48	5	7	3	8
6	10	2	10	38	7	1	1	2	9
6	11	42	3	2	3	28	6	8	13
64	4	3	6	3	2	5	16	12	92
42	2	3	3	6	11	2	5	6	73
4	14	5	3	6	60	3	12	7	5
5	9	3	10	53	3	1	1	3	11
56	2	7	11	15	5	3	3	4	3
4	55	2	2	4	8	2	2	8	33
4	6	5	131	27	2	2	3	4	50
46	2	3	7	21	2	5	49	5	6
54	3	2	9	5	3	3	6	6	5
5	2	3	6	7	2	16	110	4	19
33	2	4	4	61	2	3	12	3	10
32	2	4	39	2	5	2	9	6	64
7	5	5	79	32	6	2	5	4	17
17	1	2	2	3	2	2	9	2	103
6	2	5	3	10	2	2	2	2	34
4	2	3	6	3	2	10	4	110	4
33	2	4	19	2	2	1	3	3	3
9	1	4	4	4	48	2	13	2	9
3	8	5	4	3	4	1	2	3	8
5	80	13	3	88	4	25	91	3	11
5	9	5	2	10	22	2	3	8	76
6	14	5	3	10	60	74	3	5	6
35	2	3	2	74	4	1	1	10	89
7	2	2	1	2	2	3	18	6	109
4	5	5	3	7	10	4	96	8	6
50	2	3	2	54	5	3	49	3	17
7	26	23	3	7	4	3	6	4	2
5	64	5	2	2	2	1	1	3	16
7	1	3	2	4	37	1	3	2	5
5	3	3	2	10	3	3	34	3	12
51	2	14	2	4	4	2	4	5	6
31	1	5	4	23	4	1	2	12	6
5	6	2	3	2	6	59	3	2	22
5	10	41	3	4	3	4	7	7	65
51	2	3	3	59	4	3	30	6	2
60	2	3	4	6	3	2	71	4	19
27	2	4	6	4	20	3	4	2	10
32	5	2	27	5	70	2	114	2	8
4	6	5	3	43	5	2	6	12	2
4	12	4	3	4	3	1	2	5	6
49	2	3	20	3	6	2	5	1	7
3	3	42	3	18	4	3	2	4	67
7	8	2	10	5	4	9	73	5	14
9	3	3	3	5	10	2	12	13	6
49	3	5	3	8	70	22	74	3	6
36	2	2	4	22	5	1	2	10	3
33	2	2	5	3	4	2	3	4	2
55	2	1	64	11	38	82	3	11	5
43	2	5	107	13	3	3	9	2	20
5	5	6	3	6	5	5	6	2	10
4	10	2	2	37	2	2	8	3	15
53	2	2	2	4	4	2	23	6	80
53	2	5	32	5	4	80	6	7	117
5	81	3	2	66	2	1	2	3	12
5	61	7	3	8	3	2	1	9	72
7	2	4	4	52	3	2	1	2	3
34	2	4	4	21	26	2	16	1	3
59	2	4	2	13	6	51	3	2	9
39	3	3	8	4	5	2	2	6	88
51	2	4	2	12	5	2	5	5	15
4	5	1	5	2	5	2	2	3	44
5	46	1	57	3	8	11	91	3	7
29	3	7	4	50	4	1	3	3	17
9	9	7	3	52	5	1	2	4	4
35	2	2	2	4	9	14	69	4	5
3	6	2	15	59	4	13	55	2	5
3	41	5	3	85	3	1	3	4	97
3	7	3	5	5	4	5	6	7	56
5	78	2	2	57	2	2	2	4	10
8	27	3	2	6	6	2	2	8	5
38	2	2	2	2	6	4	108	10	77
8	3	3	2	3	4	2	4	5	15
59	3	1	7	4	3	1	2	4	2
45	3	4	2	107	4	4	7	5	78
3	54	2	5	53	5	2	4	3	9
5	25	2	2	3	16	5	99	2	5
61	3	2	2	4	14	2	4	2	3
50	1	3	6	15	4	3	8	2	20
36	4	3	22	3	9	4	6	3	17
6	103	2	8	93	3	44	3	57	10
3	43	5	90	4	7	7	16	8	2
51	2	3	2	6	2	1	2	6	7
4	7	4	42	6	38	1	1	2	11
9	2	3	18	3	4	5	10	2	2
3	28	4	15	2	44	45	77	4	10
64	3	2	2	52	3	1	1	2	21
45	2	5	2	77	2	2	12	4	59
46	2	3	4	4	4	2	3	2	3
24	2	5	3	3	9	70	2	5	3
29	7	4	3	5	5	2	13	2	45
3	2	7	4	39	2	2	9	2	7
8	5	24	3	52	2	4	26	3	5
28	3	4	2	3	8	2	3	3	67
3	2	3	4	4	11	2	4	2	12
37	3	4	3	11	81	2	2	3	12
7	2	3	2	42	3	1	2	3	7
6	3	1	6	38	4	14	102	2	3
3	2	2	45	3	3	2	23	4	19
6	73	2	43	4	2	1	9	3	51
41	2	1	1	48	8	28	3	2	3
20	3	36	3	3	3	3	4	3	19
6	36	2	3	3	4	76	2	6	2
3	11	10	5	93	3	67	3	4	2
3	5	4	3	11	7	2	19	6	44
8	5	3	22	5	63	4	8	3	56
44	2	2	44	8	25	1	2	2	3
8	7	28	7	7	3	77	2	4	3
33	3	2	8	54	6	6	53	2	8
3	3	3	95	6	3	9	49	3	39
7	4	5	22	2	28	3	12	9	192
4	7	33	8	5	3	2	19	3	11
4	10	3	3	8	83	0	139	15	5
34	3	2	4	22	3	62	4	3	71
5	6	4	65	2	2	2	20	11	2
5	2	3	4	3	29	3	12	3	4
3	2	2	3	110	3	39	2	2	4
3	2	3	2	7	2	9	6	2	4
51	1	40	3	58	2	85	3	2	5
6	55	3	2	21	3	2	3	4	2
36	1	3	2	49	2	75	3	5	12
4	27	2	7	7	12	3	3	4	12
22	3	3	73	92	5	2	2	7	73
4	2	4	3	9	5	14	79	12	7
34	1	2	11	5	42	2	2	50	16
5	3	31	2	4	4	5	52	3	20
55	2	2	26	5	6	5	59	3	190
53	2	4	3	4	3	2	10	2	7
24	1	2	5	5	23	6	119	8	89
9	6	2	5	37	3	39	4	12	80
40	3	4	3	42	3	9	89	4	98
8	3	5	2	2	59	2	2	94	5
6	11	2	15	26	3	2	19	9	70
5	3	1	72	9	36	2	3	3	13
33	6	5	2	5	4	2	2	2	9
42	2	2	7	3	6	3	66	5	57
6	1	6	2	4	21	7	90	6	4
53	2	6	4	89	3	37	5	2	6
37	2	5	3	3	3	3	5	2	11
3	2	30	7	91	3	3	3	7	10
32	2	5	3	97	3	3	2	4	13
4	10	3	1	6	47	38	81	5	2
7	3	2	3	3	2	2	2	5	7
5	5	2	6	63	3	55	90	3	15
29	1	2	2	87	3	4	3	4	18
4	8	3	3	3	3	9	49	5	56
25	2	1	6	10	5	2	2	2	14
4	4	1	6	60	3	2	4	3	19
4	4	2	3	4	4	2	16	4	13
7	4	2	5	4	4	2	10	2	9
7	4	3	8	102	3	2	3	2	23
3	7	5	26	4	3	5	7	2	6
6	14	4	2	2	3	3	16	2	21
30	2	5	2	42	3	2	2	2	3
3	2	3	14	57	3	2	3	6	96
28	2	3	47	2	2	25	2	2	5
21	5	1	15	3	3	3	17	8	34
41	3	5	2	63	3	1	2	3	15
3	2	2	1	3	5	65	3	3	12
55	2	3	8	14	3	19	70	7	2
6	3	15	2	47	7	3	4	12	5
6	5	4	2	35	5	53	2	4	12
56	2	2	4	4	75	6	44	5	10
6	2	20	5	5	2	2	3	13	83
6	3	3	5	7	47	9	4	3	60
4	5	2	2	10	7	0	10	3	52
21	3	2	13	27	6	7	3	2	4
4	5	4	39	76	3	71	2	1	4
5	17	5	4	63	5	3	3	4	10
28	4	1	5	42	2	9	3	2	5
17	2	23	2	3	6	2	2	2	25
5	13	3	9	22	2	2	4	7	69
4	8	3	2	3	12	5	12	6	5
4	42	4	2	111	4	55	119	4	13
2	65	2	12	2	3	90	3	10	22
4	7	2	1	34	4	2	3	3	17
8	2	3	6	60	3	3	24	2	11
4	6	4	2	8	4	56	3	2	5
5	3	3	26	5	2	2	4	9	96
3	84	2	7	3	4	67	2	2	9
6	6	32	7	8	4	1	7	3	19
3	6	22	5	7	4	4	4	3	15
5	12	2	9	5	54	67	2	3	4
6	2	3	20	9	4	6	3	2	5
5	42	2	3	71	4	3	70	4	17
5	5	4	7	2	2	11	4	4	19
54	2	7	4	3	4	4	3	4	89
31	3	3	9	4	4	2	2	4	10
66	2	32	8	82	2	6	2	6	5
3	53	17	5	3	5	7	109	5	5
4	2	5	51	7	42	26	5	5	7
4	2	3	86	3	49	3	16	2	34
6	3	2	3	90	3	3	5	3	67
46	2	2	8	4	3	6	94	4	17
5	2	2	2	5	26	2	2	2	13
4	2	24	5	4	7	8	112	3	9
27	3	4	2	92	2	112	3	3	4
8	2	3	2	5	54	2	21	9	5
13	4	2	26	8	53	5	3	3	12
5	12	3	2	72	3	3	8	3	31
4	10	2	8	12	42	4	6	32	24
4	2	2	9	92	3	73	2	82	3
4	2	2	56	7	3	2	4	4	4
3	2	2	9	53	2	2	10	22	9
22	2	2	9	2	2	4	3	6	3
27	4	5	4	3	4	2	4	10	2
11	3	5	3	51	5	2	2	5	17
38	2	3	6	61	3	3	6	1	10
4	3	30	5	59	4	39	3	3	63
4	36	36	8	39	5	19	34	2	5
4	2	3	2	81	2	2	2	6	4
5	16	4	4	3	5	5	51	2	3
8	25	5	26	8	3	3	4	2	9
6	55	9	2	74	3	7	26	12	4
42	2	3	39	4	4	63	2	3	12
7	2	35	3	22	3	3	3	2	43
26	4	1	5	6	3	4	3	7	4
48	4	36	9	3	9	15	36	5	10
53	2	6	21	3	5	2	2	2	21
5	2	5	3	3	4	3	10	4	41
40	2	3	4	7	22	18	75	3	3
55	2	4	58	99	3	3	82	7	103
6	2	3	11	93	2	4	17	3	2
3	7	5	14	7	2	3	5	2	2
9	3	2	21	4	4	71	4	7	16
3	2	5	4	7	3	9	4	65	23
5	4	7	6	5	2	7	15	5	117
7	4	4	6	4	5	4	4	1	10
6	2	8	33	12	75	85	3	17	27
28	2	3	8	4	3	2	38	2	16
3	28	3	2	3	3	72	2	5	84
63	2	3	13	5	4	10	2	3	21
29	2	22	2	2	2	32	1	2	20
34	3	6	3	45	2	72	2	3	9
4	8	8	4	49	3	3	63	3	10
8	2	13	98	4	67	72	2	2	15
5	3	5	5	70	2	5	14	2	9
5	2	2	6	9	56	2	2	10	7
5	9	3	3	32	5	3	8	5	9
40	2	4	54	5	3	87	2	6	10
36	3	4	127	98	3	2	2	2	15
5	3	3	2	3	5	6	3	13	5
3	75	23	5	75	2	5	3	4	3
7	4	7	11	92	3	4	21	14	4
5	5	3	2	3	4	5	7	6	70
6	2	4	2	5	2	6	6	4	3
5	1	3	94	52	2	3	5	7	4
9	54	6	14	4	4	3	101	6	4
4	6	2	7	2	5	3	2	2	10
55	2	4	21	3	7	3	4	2	17
5	4	2	5	3	3	6	100	4	102
32	2	5	39	2	4	8	12	14	123
44	4	4	5	26	2	7	18	3	67
3	70	8	2	2	4	5	20	3	15
34	3	4	2	6	3	3	13	23	90
2	91	6	47	25	2	7	22	7	14
4	2	2	84	2	2	2	3	4	92
6	2	3	1	42	3	7	9	4	98
8	3	3	37	3	25	3	6	4	3
3	2	3	2	62	5	10	2	4	17
6	4	3	2	6	41	57	2	3	102
6	3	3	29	53	3	4	6	2	12
4	12	5	2	66	2	10	8	7	3
4	2	3	10	4	4	10	76	5	109
5	5	4	58	65	3	3	11	5	21
35	3	11	67	3	4	4	8	65	6
5	8	3	3	69	2	5	49	5	6
36	2	5	59	4	4	5	7	13	3
3	89	4	70	58	4	2	2	8	6
7	4	6	3	50	2	5	3	24	6
4	7	41	9	93	3	85	2	3	14
5	3	3	58	65	2	66	2	4	12
8	2	7	3	4	4	77	4	5	138
5	2	6	8	4	4	3	3	3	4
5	39	4	2	3	4	3	6	3	22
33	2	4	26	43	3	6	4	2	21
22	2	3	14	4	5	2	3	6	149
3	27	4	3	2	11	38	2	5	68
6	3	2	1	42	2	33	46	1	35
46	2	5	4	4	3	4	6	9	5
6	2	27	4	14	47	59	2	11	8
4	12	41	3	11	2	5	16	54	8
50	2	4	84	4	4	3	12	3	12
4	6	4	2	46	6	3	9	3	3
4	79	5	3	3	5	41	94	3	31
4	8	1	5	8	42	1	2	3	17
38	2	27	68	5	4	71	4	3	18
4	6	3	1	4	18	10	77	2	9
3	17	2	5	28	11	3	4	5	98
3	67	4	4	52	3	7	4	1	7
29	5	4	3	90	2	17	135	6	2
6	6	2	54	4	4	2	2	20	19
4	51	4	17	3	6	3	6	13	91
5	2	3	26	70	3	88	87	4	21
47	2	3	4	49	2	8	3	51	8
57	4	4	2	3	4	2	4	2	11
24	2	2	2	21	1	13	4	14	10
49	2	2	5	3	34	48	2	3	82
5	2	5	40	63	3	4	4	31	4
4	8	7	2	8	10	3	8	12	4
9	12	2	6	4	5	62	2	13	4
36	2	4	2	4	2	2	7	5	13
0	154	35	2	1	1	3	2	1	8
6	3	6	6	75	3	55	2	1	5
15	3	2	3	62	2	63	2	17	184
7	4	1	15	6	3	1	1	7	4
4	66	4	2	63	7	2	32	1	11
32	2	2	7	6	48	3	9	3	39
46	2	3	29	12	57	16	17	7	107
45	3	35	2	6	10	2	11	10	109
47	6	3	5	44	2	2	2	2	13
60	3	7	4	4	5	2	7	4	4
5	5	3	3	47	3	54	6	7	10
13	6	8	5	4	65	56	2	125	4
3	2	9	3	1	2	8	10	66	3
29	3	3	28	4	6	78	114	7	15
5	3	8	94	2	14	4	4	2	158
4	6	8	9	3	3	5	3	3	105
6	3	5	3	50	4	3	4	26	11
4	3	3	2	6	3	2	3	3	95
36	3	2	2	4	6	2	3	3	78
33	1	3	10	83	2	93	94	12	5
12	50	20	4	7	6	9	4	3	20
4	3	10	3	2	6	12	15	5	30
36	2	27	68	3	3	9	3	2	12
46	2	2	8	4	5	6	114	3	205
38	2	1	9	8	60	2	10	6	5
6	18	5	3	12	4	3	4	18	3
7	4	43	2	61	3	1	3	2	92
2	2	30	56	3	4	2	2	7	4
7	2	2	4	14	3	3	12	3	16
2	18	3	3	3	5	1	2	2	14
33	3	4	2	3	3	3	95	2	3
4	25	7	7	2	3	12	86	6	7
57	3	5	2	64	3	99	4	2	10
3	17	3	2	50	2	1	2	2	9
39	4	2	3	7	36	15	3	1	13
5	12	8	13	49	2	34	4	3	2
11	2	3	4	56	2	2	2	2	8
8	2	15	3	4	12	60	3	16	13
36	3	4	3	2	5	4	3	3	13
4	1	4	14	49	6	4	4	6	10
23	3	4	2	11	3	48	48	3	8
3	2	3	4	10	67	2	49	8	52
4	1	2	8	10	30	2	9	3	69
4	1	4	21	5	4	76	62	2	15
5	50	4	3	13	2	70	2	3	3
17	3	2	8	6	43	90	3	2	141
10	4	4	4	5	2	1	1	2	3
3	5	3	82	70	2	82	3	4	32
22	2	3	7	8	2	2	15	2	41
5	2	2	5	5	3	3	21	2	11
7	3	2	9	4	3	3	4	5	8
33	3	6	5	68	3	2	4	5	5
3	5	4	2	5	11	2	7	8	47
38	2	4	35	58	3	5	6	3	7
4	21	4	71	1	84	52	5	14	4
4	3	45	3	8	3	6	11	9	3
5	8	3	8	3	32	8	59	18	103
3	1	3	5	13	8	18	2	32	4
54	2	2	4	33	1	1	1	11	5
5	2	32	3	3	5	2	4	5	105
5	6	8	5	3	3	52	2	3	11
43	1	2	3	6	4	1	3	15	3
55	2	2	7	6	10	9	21	11	4
23	2	3	108	5	2	3	24	3	15
3	18	5	4	2	3	2	2	3	13
12	7	2	3	3	6	1	2	5	11
28	2	4	6	37	3	4	3	2	80
21	2	5	3	3	2	4	4	3	6
34	3	32	31	76	3	4	9	4	9
42	4	4	4	4	4	78	96	3	94
3	2	4	5	3	2	-2	157	3	16
4	98	3	13	3	3	2	2	3	11
48	3	2	6	7	29	3	3	6	51
7	3	3	10	3	3	1	3	3	85
5	34	3	8	4	57	4	3	5	10
8	4	6	4	5	9	2	18	50	2
6	2	5	3	5	3	101	6	7	79
5	8	3	10	44	4	3	9	1	9
53	2	2	5	3	6	2	3	6	86
40	1	5	2	81	2	2	6	7	103
65	2	7	2	14	2	33	29	100	2
3	1	5	3	9	14	3	4	5	105
6	5	2	4	5	36	2	10	52	3
3	11	3	4	3	4	3	5	14	8
5	3	34	3	25	3	4	8	2	10
49	2	3	4	69	4	44	1	2	21
3	14	2	1	5	49	2	52	2	27
6	16	6	4	2	5	1	7	2	3
7	3	2	7	3	28	1	229	2	13
8	43	4	2	3	7	8	14	4	7
4	4	2	10	5	2	2	44	14	4
7	3	2	6	39	5	64	4	21	118
6	7	2	9	70	3	7	11	4	65
36	2	3	3	3	69	2	7	76	2
6	4	2	2	7	2	2	11	5	10
5	1	5	2	52	3	2	3	7	8
30	1	2	2	6	9	31	4	7	4
9	4	4	89	3	5	2	2	4	6
50	3	2	7	3	7	4	8	106	6
5	2	6	12	9	3	45	3	3	28
7	2	2	3	61	8	4	9	9	5
35	2	3	5	63	2	7	4	3	12
41	3	9	2	3	10	6	7	3	17
2	50	4	2	11	3	99	72	6	6
66	2	9	3	14	4	2	3	4	18
9	2	5	5	4	2	2	2	5	91
2	39	3	5	8	53	1	4	3	24
3	6	3	90	51	3	4	6	2	10
5	6	3	3	4	69	2	5	2	7
9	4	2	1	3	8	4	3	5	94
5	3	5	3	3	4	11	7	3	5
48	2	4	4	43	3	6	4	88	3
7	4	6	2	7	3	3	4	52	2
7	54	3	2	5	2	1	9	3	6
6	2	2	5	5	4	7	8	2	34
8	2	2	7	4	3	7	80	11	5
53	2	3	2	4	3	62	2	3	7
4	85	5	25	48	2	2	2	3	44
3	9	2	10	4	4	2	3	2	19
3	2	4	3	4	3	2	4	4	6
31	1	5	51	3	4	4	110	4	3
8	2	2	48	26	3	3	9	13	4
39	2	3	96	4	4	116	90	3	22
4	3	3	4	4	20	10	8	2	13
7	12	6	9	3	3	1	2	2	19
40	1	4	10	8	69	4	4	2	9
14	3	6	6	3	4	8	6	10	4
6	3	4	4	7	3	1	138	4	120
46	6	3	10	82	2	9	2	3	81
43	2	2	14	3	5	4	38	4	3
4	73	10	6	62	3	2	2	8	3
15	3	4	124	3	4	5	11	5	5
4	38	9	108	5	2	2	2	8	4
44	2	3	6	72	2	12	89	4	4
10	3	3	2	80	3	64	2	4	79
65	2	3	4	6	3	3	4	13	12
6	5	2	8	8	2	5	3	5	3
24	7	3	4	3	2	3	29	3	6
6	4	2	4	9	2	2	9	3	4
5	4	4	30	35	3	2	3	2	7
35	2	3	4	3	2	6	89	5	7
36	2	5	4	60	2	2	58	3	5
45	2	2	13	3	5	2	7	4	4
33	2	3	4	6	7	2	2	31	2
3	38	10	2	37	2	5	61	8	5
7	5	9	3	2	3	2	22	49	1
19	1	9	21	18	2	5	2	17	5
28	2	4	4	74	3	2	3	2	15
7	45	15	7	3	4	3	4	4	84
56	2	4	8	4	7	4	4	7	127
39	2	6	9	15	2	2	3	4	31
5	8	3	3	4	7	3	4	2	5
2	35	5	4	4	4	1	69	7	4
25	2	3	76	3	4	6	6	2	70
41	3	3	4	5	34	6	4	3	4
31	2	2	7	3	4	6	18	11	4
31	7	2	3	4	6	6	6	3	51
3	8	29	40	5	7	5	95	11	5
5	6	3	1	4	3	3	6	13	4
55	3	3	64	43	3	5	79	71	2
3	12	2	12	5	2	7	104	4	4
4	4	4	4	54	4	4	2	1	3
6	5	4	37	59	2	9	3	12	4
4	23	2	2	4	4	3	3	5	82
17	2	11	38	4	29	2	8	2	8
2	5	2	6	2	3	5	4	3	4
54	2	2	9	8	83	2	4	4	11
28	7	3	23	64	5	3	59	3	8
24	2	3	4	9	51	36	28	3	7
3	28	2	10	5	2	2	2	4	12
4	12	3	3	3	3	88	90	3	4
37	2	4	70	3	4	2	21	2	3
4	6	1	1	4	49	2	47	4	5
33	4	3	44	10	59	4	3	5	6
24	3	3	4	33	2	8	98	3	4
57	2	64	3	2	3	62	2	5	5
55	1	3	6	90	3	3	5	3	6
27	2	2	3	7	3	3	4	46	3
4	5	4	2	3	4	2	2	11	124
37	2	4	12	9	3	5	3	2	14
23	1	4	2	11	3	3	21	3	40
37	5	3	4	3	3	10	87	3	8
19	3	4	59	68	2	5	2	103	5
3	4	1	6	80	3	9	101	2	3
4	2	2	3	3	3	2	7	3	12
2	1	5	2	77	2	2	2	2	6
45	2	1	1	72	3	3	3	8	4
7	4	4	7	57	2	9	87	39	1
4	13	2	5	11	3	3	25	3	75
7	13	6	4	5	4	3	62	3	7
6	2	2	9	65	2	2	9	7	7
6	2	3	1	3	3	2	4	2	7
38	2	2	4	48	4	5	107	3	4
6	3	5	21	2	2	3	2	5	4
7	5	6	8	4	4	3	6	4	4
3	6	2	2	9	5	3	2	2	3
2	1	3	4	10	2	9	3	4	49
30	3	1	5	4	4	2	97	8	5
13	3	5	4	40	2	5	4	5	3
5	2	19	3	95	3	13	1	8	2
36	3	4	2	6	7	3	3	2	17
4	13	2	2	54	3	4	28	5	107
11	3	2	8	4	9	2	10	4	12
8	6	5	11	7	2	2	5	48	2
12	3	4	2	67	3	1	8	4	99
13	3	3	16	5	3	3	43	5	108
8	5	2	8	2	3	2	7	11	4
3	80	2	3	4	26	4	3	16	3
2	34	6	2	3	5	2	7	7	4
52	3	4	57	6	4	3	3	4	29
38	2	4	11	49	5	2	2	7	4
3	39	4	30	87	2	8	2	14	123
18	2	4	4	2	15	3	5	4	13
28	1	4	3	69	2	2	4	13	4
12	1	2	4	2	3	5	1	18	70
5	8	4	4	5	3	3	3	2	7
51	2	3	5	6	4	2	5	4	6
68	2	2	4	17	4	96	98	12	4
10	3	2	5	4	50	7	76	5	3
4	6	4	3	7	41	5	4	37	1
4	2	4	1	54	2	13	3	8	9
40	2	4	4	7	3	5	8	2	9
3	45	4	85	61	2	71	83	15	96
34	7	1	7	106	2	3	7	15	84
3	8	37	21	79	3	2	5	3	4
16	3	3	50	4	4	2	11	5	3
6	2	4	61	3	3	3	2	2	3
5	17	2	9	91	3	2	19	6	43
33	2	3	2	3	5	8	113	2	14
20	3	2	7	6	3	3	15	6	4
4	2	2	6	4	3	2	2	2	5
2	9	2	2	4	3	8	13	9	2
4	7	20	49	81	3	2	39	4	6
49	2	4	2	101	2	2	5	4	3
39	2	3	4	6	24	4	11	4	4
28	1	2	5	4	4	7	1	9	13
3	45	6	47	41	3	8	52	2	8
56	2	2	44	50	2	3	3	3	4
5	5	21	55	4	3	2	1	4	109
14	2	5	5	50	3	3	1	4	106
7	2	15	65	7	3	3	6	4	4
37	2	3	3	4	2	3	23	8	3
6	1	3	30	3	3	10	1	6	7
6	3	2	2	2	9	5	62	2	38
5	2	2	5	3	5	48	52	5	41
15	2	2	6	5	2	5	6	6	5
62	2	4	3	5	3	4	4	4	9
41	2	1	7	3	3	2	5	7	5
7	10	2	11	11	2	11	102	3	28
53	1	2	9	7	34	4	6	1	12
6	4	3	5	7	4	9	2	48	1
41	2	13	4	62	2	4	11	3	103
3	20	16	3	46	3	2	4	7	5
4	81	4	2	48	4	2	3	3	18
3	100	5	3	2	5	5	2	2	7
4	4	2	3	60	1	3	29	3	148
4	2	4	5	80	2	2	3	3	25
3	4	2	6	3	4	2	14	5	98
2	18	2	3	8	63	2	4	17	70
14	2	4	2	61	7	4	6	11	10
33	2	2	2	45	3	2	3	7	4
9	4	3	2	4	2	12	1	73	2
5	6	2	3	4	3	3	87	3	8
2	5	3	3	3	4	3	18	6	12
5	6	3	6	18	3	11	5	4	13
30	1	18	39	3	2	0	149	3	13
4	3	1	5	79	4	9	4	2	10
16	3	1	6	46	2	2	33	9	5
44	2	6	3	5	3	4	3	3	126
26	2	7	2	5	3	10	2	3	14
57	2	5	6	5	2	3	14	2	7
7	3	2	3	70	3	1	7	1	4
6	2	3	4	5	11	3	2	5	4
21	4	2	2	74	2	7	5	6	5
46	2	5	6	3	4	2	3	21	5
2	1	3	2	52	3	2	4	5	6
20	4	3	57	9	35	2	9	2	3
4	34	4	3	78	3	1	3	7	8
35	1	4	2	4	7	2	11	4	12
4	2	2	7	9	9	2	5	7	3
1	1	2	7	4	3	3	5	3	3
6	2	3	6	56	2	15	2	3	12
3	65	7	2	2	7	14	2	13	109
49	2	3	50	2	19	5	9	4	8
38	4	7	2	9	11	1	9	6	6
19	2	2	24	91	3	3	3	2	14
19	1	3	23	35	3	2	1	2	11
39	2	34	44	73	2	5	4	3	46
6	8	3	52	5	3	6	3	2	10
5	10	3	14	2	2	1	11	4	4
40	2	20	23	2	7	2	3	5	87
38	2	3	3	67	2	2	2	3	45
24	4	4	3	3	2	3	23	5	120
4	5	2	5	6	3	1	7	5	6
1	6	4	19	4	3	8	2	3	7
43	3	5	4	5	65	2	6	3	3
50	1	3	7	2	5	2	2	6	5
4	6	3	9	52	3	3	2	14	5
22	3	3	3	39	7	2	2	13	17
20	7	3	25	73	2	2	3	13	104
9	2	2	3	13	2	3	3	3	31
5	18	2	3	8	3	3	5	2	3
63	2	4	3	72	2	3	3	4	5
8	2	4	12	69	2	1	8	2	3
4	71	4	5	7	3	81	3	21	2
3	18	4	92	5	35	5	5	14	4
7	2	5	2	59	3	4	43	11	94
6	4	2	2	3	2	5	77	23	101
48	2	2	3	72	2	2	2	2	9
50	2	6	6	53	3	3	5	4	11
18	1	2	6	12	3	2	2	15	83
7	1	3	2	42	4	5	58	23	113
3	2	2	5	78	2	3	10	4	107
59	2	2	3	65	2	3	3	4	6
13	110	3	6	8	6	11	2	3	9
3	20	3	104	7	3	6	86	2	30
6	4	1	5	5	2	2	7	3	6
4	4	4	1	46	3	2	2	6	4
29	5	6	2	83	3	1	2	2	101
6	2	18	10	3	4	6	3	4	9
28	3	2	2	3	4	6	3	13	4
50	2	4	56	2	5	6	102	5	88
4	90	4	2	4	3	3	69	9	5
9	2	2	3	6	5	4	16	4	3
4	8	12	3	7	3	2	2	6	57
33	1	3	61	65	2	3	5	2	10
5	2	4	10	5	3	2	18	24	149
3	13	4	60	50	2	1	2	3	11
4	2	2	13	4	5	2	30	14	82
5	6	4	2	3	2	4	3	3	5
7	2	2	2	1	83	2	7	5	6
6	10	4	4	7	4	1	2	118	4
45	2	1	6	3	9	83	79	6	3
5	2	4	2	73	2	2	5	3	17
52	2	2	4	41	2	1	1	27	3
4	2	4	12	6	2	2	17	2	4
56	2	37	15	42	2	1	1	32	11
61	2	41	15	4	2	2	3	2	3
4	43	3	2	4	16	3	74	100	1
36	4	2	19	11	3	2	2	4	12
26	2	2	5	92	3	2	3	5	23
1	48	4	4	3	8	10	12	3	7
5	10	6	3	5	2	3	68	3	25
5	3	7	2	11	29	7	121	10	8
6	3	3	72	2	85	2	4	7	3
5	38	2	25	11	16	51	3	2	10
2	7	35	13	14	2	4	6	3	7
47	3	15	3	3	4	2	20	9	33
7	2	3	3	2	7	1	1	4	23
6	5	8	7	6	50	2	8	8	4
4	5	8	2	7	3	7	5	3	6
39	2	5	2	3	4	3	5	3	6
6	2	7	3	57	3	2	19	2	8
21	4	1	45	3	37	1	2	13	2
5	2	2	1	3	10	3	2	2	8
5	2	4	2	6	12	3	4	11	23
17	1	3	2	47	2	2	2	5	32
25	2	3	4	17	2	2	3	4	112
5	2	3	14	27	1	3	3	10	4
7	4	2	81	22	1	3	3	2	22
4	10	2	2	69	5	15	5	6	9
5	4	10	9	36	2	2	3	2	3
5	12	14	2	30	2	6	2	8	4
46	2	2	5	44	3	1	208	2	34
25	6	1	24	12	18	5	5	54	10
5	2	6	4	55	2	6	65	4	14
3	2	4	2	4	3	6	22	4	7
3	44	2	2	4	2	2	3	5	9
40	2	3	17	3	2	3	3	5	73
16	1	2	3	45	3	3	4	5	6
6	2	2	7	3	3	2	2	2	4
[truncated: 62,511 more rows]
