# Supplementary material for: ketu mutant mice uncover an essential meiotic function for the ancient RNA helicase YTHDC2
Source: eLife. 2018 Jan 23;7:e30919. doi: 10.7554/eLife.30919 (PMC5832417; doi:10.7554/eLife.30919)
Supplement: Figure 5—source data 3. [file elife-30919-fig5-data3.txt]

Figure_5E_WT_14dpp_SYCP3	Figure_5E_WT_14dpp_CCNA2	Figure_5E_Mut_14dpp_SYCP3	Figure_5E_Mut_14dpp_CCNA2	Figure_S5B_WT_12dpp_SYCP3	Figure_S5B_WT_12dpp_CCNA2	Figure_S5B_Mut_12dpp_SYCP3	Figure_S5B_Mut_12dpp_CCNA2	Figure_S5B_WT_15dpp_SYCP3	Figure_S5B_WT_15dpp_CCNA2	Figure_S5B_Mut_15dpp_SYCP3	Figure_S5B_Mut_15dpp_CCNA2
6	10	3	14	1	2	2	2	2	5	1	2
8	16	4	5	1	1	3	5	3	4	1	1
5	8	5	5	1	1	3	2	3	6	15	11
4	6	1	3	1	1	2	2	1	4	1	2
10	17	1	57	1	1	2	2	3	4	4	15
4	8	5	6	3	9	2	13	1	3	17	115
4	6	4	6	3	6	2	2	4	6	4	12
5	8	3	9	3	8	2	7	2	5	1	2
5	7	1	128	2	10	2	3	2	4	1	2
9	20	2	6	3	11	2	2	3	4	6	11
4	9	2	87	2	8	6	16	2	4	1	2
27	37	3	10	3	9	3	7	4	4	1	3
23	44	5	14	3	10	3	4	5	8	5	14
4	7	4	10	2	10	4	13	3	9	6	25
4	7	5	9	2	10	3	19	6	8	2	3
6	18	4	6	3	9	4	6	12	9	14	11
7	19	3	32	2	8	4	11	5	7	7	9
4	8	2	4	2	9	4	3	7	5	7	11
16	58	2	5	2	11	5	19	47	9	8	11
5	6	3	35	3	11	2	2	7	26	5	14
33	43	4	17	2	10	5	17	4	10	5	18
5	9	5	11	2	6	3	2	3	4	3	3
12	52	3	7	2	13	2	6	2	6	19	87
4	4	4	8	2	9	2	3	3	5	7	15
4	10	4	16	2	4	79	2	19	14	2	3
4	4	4	6	2	8	6	3	35	16	5	15
14	13	4	26	2	9	2	3	3	5	15	12
11	11	3	168	3	10	4	14	93	15	8	10
25	18	7	7	3	9	3	3	6	5	1	3
14	20	2	10	2	7	107	2	2	5	23	13
4	4	7	8	2	8	6	25	10	30	8	18
5	7	4	24	3	44	82	2	62	28	27	108
4	6	5	11	3	9	2	3	11	5	6	12
5	11	15	146	3	12	106	1	3	4	1	2
4	14	3	34	2	8	2	3	23	5	6	12
5	9	11	144	3	11	114	2	11	141	1	3
22	33	11	9	2	107	13	4	2	15	5	17
5	9	6	8	2	7	3	5	1	3	6	12
4	18	2	7	3	9	7	28	2	14	1	2
7	13	2	7	2	9	2	3	2	4	3	9
9	11	8	11	3	9	147	2	6	5	7	10
6	14	2	6	3	9	106	1	3	5	6	10
4	4	4	8	2	11	4	13	2	4	4	9
6	11	6	9	2	8	3	14	2	5	16	127
247	7	44	8	3	11	9	83	28	5	1	2
9	15	5	5	2	7	6	11	21	4	3	10
42	10	8	113	3	10	2	2	2	3	4	10
19	10	2	5	2	7	91	2	8	127	7	12
25	18	11	9	4	12	2	3	5	4	6	15
63	11	4	5	4	9	3	12	8	4	11	14
6	13	3	7	4	12	2	3	42	4	4	23
244	3	33	9	8	10	6	33	36	4	6	15
7	13	10	120	2	11	66	3	3	36	14	127
6	13	6	9	4	9	3	6	2	4	4	13
4	3	5	37	2	8	4	4	2	3	6	8
4	9	6	77	3	12	2	3	9	5	5	7
9	15	24	10	3	10	88	2	2	4	2	6
4	9	9	8	4	10	111	2	104	15	1	2
224	11	5	9	5	120	89	2	4	4	4	10
25	34	4	30	8	42	74	1	16	4	5	13
7	27	13	9	4	11	2	3	7	5	3	10
7	14	3	17	4	8	3	3	106	16	7	45
3	5	9	8	2	9	6	13	4	8	4	14
11	7	6	9	2	7	75	2	6	3	5	11
4	9	2	7	2	8	26	2	9	85	6	49
250	12	8	14	6	9	85	1	4	7	2	5
7	13	4	11	2	10	117	2	2	4	22	11
39	10	24	9	3	10	4	30	10	5	13	84
228	9	11	8	17	9	92	2	2	4	3	5
82	10	75	8	6	9	105	2	6	80	4	18
6	18	7	9	4	9	58	2	6	33	6	71
7	14	6	8	4	12	9	15	1	6	13	8
6	17	3	8	8	10	5	12	139	17	2	8
7	16	9	17	4	11	2	14	64	11	5	10
18	9	5	13	5	9	127	1	3	4	2	12
71	9	3	13	9	10	3	5	1	43	4	18
8	15	4	25	2	4	109	2	2	7	4	14
185	11	7	6	6	9	6	13	3	4	3	5
10	10	3	6	3	10	104	2	2	5	5	13
3	3	24	8	8	7	4	22	3	5	7	13
9	24	5	11	4	12	51	2	2	6	4	9
4	9	4	9	29	11	4	8	105	13	6	9
43	10	3	8	5	33	7	18	4	43	15	9
14	71	3	8	7	13	87	2	5	28	3	19
5	9	2	6	3	10	2	5	1	4	4	94
17	11	4	7	2	10	102	2	2	4	5	16
7	22	4	8	3	10	41	2	3	3	6	13
170	10	3	17	3	11	6	27	5	18	4	11
82	5	48	7	6	6	4	15	8	69	2	6
15	15	3	9	9	31	71	3	3	3	7	17
15	9	3	7	5	8	122	1	3	6	3	11
3	8	157	3	4	14	6	18	3	16	6	13
64	9	4	9	6	14	2	3	2	5	33	24
10	13	20	8	3	9	58	2	11	10	3	11
15	46	6	14	7	12	78	2	2	16	3	9
231	10	34	8	4	7	2	2	7	78	6	10
4	12	11	127	3	12	84	2	9	44	2	9
25	12	5	26	3	11	5	4	2	4	5	25
6	19	4	9	3	10	66	3	15	5	2	6
5	13	4	13	6	6	74	1	6	4	5	12
9	18	6	9	2	9	2	3	2	5	4	21
8	18	4	8	3	8	108	2	21	13	5	9
8	21	196	1	6	10	3	3	7	55	6	21
8	23	9	30	5	4	5	11	2	11	42	9
210	10	14	10	5	146	6	23	3	61	4	11
42	9	6	10	1	1	3	6	1	5	4	16
178	4	6	83	12	11	5	15	10	44	21	11
5	18	4	8	8	7	2	3	2	6	5	15
254	11	4	22	8	7	5	18	9	104	2	4
18	137	15	122	7	6	10	10	2	11	6	9
6	83	6	9	3	10	6	13	13	6	2	10
20	11	5	9	2	11	2	4	3	6	5	10
249	10	1	1	2	11	10	4	2	32	3	10
3	8	6	69	2	10	98	1	1	3	3	9
10	23	6	60	15	5	8	11	2	13	3	12
10	27	1	1	2	11	4	5	2	7	4	12
29	172	5	8	8	36	2	3	3	10	3	206
113	10	5	19	10	11	4	4	4	10	30	19
196	12	7	8	1	1	6	9	3	4	5	19
11	74	3	15	4	8	3	5	5	21	10	10
27	176	10	9	2	196	3	2	3	35	8	187
238	7	15	188	3	10	59	3	2	16	4	12
5	15	5	12	5	9	3	7	75	34	3	10
10	33	3	36	3	8	3	5	2	12	4	18
194	10	32	9	5	11	34	2	9	46	27	11
7	16	3	11	6	59	2	2	3	6	5	9
235	2	4	14	4	8	2	3	2	5	3	10
11	28	5	23	4	9	148	1	2	4	10	183
181	10	7	17	3	5	29	2	3	8	2	4
246	11	4	9	1	1	9	10	4	5	5	8
17	123	9	10	3	12	2	6	10	55	3	12
189	2	6	25	24	9	112	2	12	106	4	10
19	150	20	127	3	9	5	11	3	49	5	14
22	92	10	14	6	12	3	2	2	7	3	11
6	13	32	8	10	28	71	2	1	4	3	7
5	9	4	10	3	10	4	4	5	10	3	12
4	9	8	29	4	30	6	8	42	8	6	10
242	13	6	18	45	109	138	2	6	42	2	8
6	29	4	8	2	8	100	2	2	11	3	10
247	11	4	19	4	8	24	3	62	24	2	11
190	3	6	151	4	20	6	27	19	9	6	36
6	21	4	39	7	149	70	2	3	15	5	11
9	23	14	130	6	28	5	3	1	25	3	10
16	136	1	1	3	21	2	4	66	29	5	11
7	39	2	6	15	27	5	12	55	6	5	20
2	241	10	98	13	10	4	6	2	18	3	9
17	11	4	35	4	9	5	4	8	98	13	209
23	232	202	1	4	14	7	2	4	37	2	7
4	4	8	9	4	24	4	4	2	8	4	34
33	10	3	5	30	58	78	1	2	9	14	199
10	58	50	7	5	11	108	2	5	35	7	6
4	30	3	7	5	9	104	2	6	50	4	17
4	15	47	15	4	11	2	3	1	4	5	9
22	135	2	9	3	9	72	3	8	49	24	101
255	10	11	156	4	6	79	2	2	6	8	55
13	91	30	104	8	17	77	1	38	19	1	4
185	8	21	130	13	10	4	3	3	16	2	12
4	15	4	7	4	6	73	1	3	11	8	27
6	12	136	3	22	9	78	1	3	5	4	19
12	8	13	10	6	18	3	4	2	13	7	61
34	9	15	171	3	11	9	7	7	62	14	164
18	239	103	3	9	10	5	3	7	100	3	12
15	83	10	8	76	3	6	8	40	21	2	5
3	4	5	7	3	9	99	2	10	47	4	49
8	10	3	4	16	113	101	1	29	16	6	11
5	17	7	10	16	59	2	2	8	11	3	15
8	17	1	1	3	8	3	3	3	19	3	16
4	11	62	7	6	11	102	1	1	4	2	11
4	9	101	13	13	11	14	4	3	8	3	15
210	11	5	10	9	9	3	15	7	73	9	21
215	12	8	9	7	37	7	39	2	30	4	22
9	13	6	9	21	81	5	3	2	7	3	15
217	7	80	12	3	11	93	2	4	41	2	6
237	9	50	7	3	7	5	24	2	5	3	20
5	11	47	5	3	15	2	3	4	40	3	18
5	11	174	3	20	38	8	3	2	7	4	25
236	12	15	103	14	17	2	3	3	11	3	12
229	15	6	9	3	12	2	3	3	20	8	11
11	70	6	8	2	8	2	3	2	4	8	36
10	12	14	161	2	10	2	3	9	74	3	16
5	16	4	23	4	11	79	1	3	18	15	219
23	151	11	156	6	16	118	2	2	6	2	7
206	11	30	10	3	11	6	3	2	4	5	9
5	17	12	179	2	10	2	3	3	10	12	20
5	25	3	20	9	9	7	3	2	4	4	9
6	34	6	8	15	109	9	3	4	35	4	18
22	31	24	11	3	13	41	1	2	4	5	51
6	20	15	8	3	14	2	3	5	36	4	25
239	11	46	8	3	17	138	0	86	29	2	10
75	11	20	10	9	8	2	6	6	17	3	12
4	7	138	13	6	12	2	3	7	26	2	4
19	138	4	16	5	12	3	78	6	39	4	13
5	28	8	114	94	1	2	3	2	7	4	14
10	52	4	25	6	9	3	2	2	6	4	11
5	30	3	7	7	10	6	61	6	72	4	15
255	11	49	8	17	62	4	61	11	12	9	70
226	3	4	6	9	12	88	2	5	52	10	35
6	13	6	61	7	8	103	1	2	8	22	24
21	9	96	17	4	12	121	0	2	6	2	9
196	12	6	11	4	10	2	4	4	37	3	13
6	8	12	172	12	27	2	3	5	44	7	103
172	3	6	16	26	80	4	19	2	18	4	35
14	119	1	1	3	10	2	5	6	8	5	9
7	9	5	14	7	16	9	2	5	7	2	7
5	11	8	11	32	65	6	50	5	28	2	11
26	12	15	8	9	13	2	2	2	10	3	17
10	98	4	20	90	2	2	2	2	6	4	11
10	9	8	10	15	17	2	3	8	79	2	174
13	65	72	13	2	8	4	26	1	4	2	5
14	92	41	10	12	20	2	5	2	5	5	9
6	31	22	7	9	15	5	3	5	62	5	16
3	12	4	18	3	13	3	4	1	4	5	11
5	11	125	13	4	9	109	1	2	7	5	11
26	153	3	4	6	35	4	3	2	6	5	166
14	25	3	8	5	26	5	3	4	28	12	9
4	10	97	10	4	16	8	3	2	19	9	161
56	10	12	12	7	12	3	3	1	4	2	10
255	11	5	24	6	12	108	1	3	25	71	58
6	24	27	7	3	11	3	2	3	10	4	90
8	12	30	8	2	7	84	1	3	28	5	10
5	9	18	12	32	117	3	5	1	3	2	109
5	11	121	10	11	25	7	39	27	14	3	23
170	11	3	231	7	13	2	3	7	58	5	16
19	31	69	12	8	26	148	0	2	9	4	11
5	34	10	9	9	13	4	3	2	4	3	22
5	23	11	194	2	8	81	1	2	5	4	36
5	18	121	10	8	9	97	1	5	33	2	216
41	9	141	11	6	24	10	4	45	18	6	12
93	11	42	9	3	10	122	1	2	4	3	14
8	37	9	28	28	116	3	52	52	3	4	10
4	15	24	11	3	10	5	3	7	16	11	11
6	16	136	12	44	65	2	2	2	4	4	11
5	9	5	48	9	11	7	5	3	6	7	15
252	10	14	9	3	10	5	13	6	85	5	10
228	9	10	11	3	11	11	3	4	50	10	11
17	10	68	11	5	10	8	57	6	45	4	10
9	59	5	7	3	10	6	3	34	6	2	11
21	33	10	10	54	73	133	0	6	54	3	8
18	29	6	10	3	10	3	15	1	3	3	10
254	10	40	8	4	9	2	2	2	4	2	27
7	14	8	11	33	126	86	1	22	12	3	10
20	113	22	49	20	75	3	3	39	16	10	75
4	8	13	93	5	8	10	11	6	68	6	48
4	26	5	9	4	10	86	2	7	7	5	9
222	10	174	2	21	97	4	7	2	4	3	17
255	12	3	13	18	98	98	2	32	4	3	10
5	11	115	17	11	9	6	8	7	4	9	28
2	3	58	8	4	13	6	22	9	93	3	8
5	8	81	11	21	99	10	8	3	6	4	15
6	49	4	20	58	61	4	4	1	4	2	5
230	12	5	12	7	11	5	5	6	5	2	17
5	8	12	27	4	10	4	7	12	26	4	9
229	12	3	6	12	58	131	0	3	58	1	243
8	12	7	10	3	10	9	7	2	13	5	42
1	1	12	41	5	11	5	12	2	4	60	46
26	35	4	16	5	9	3	3	2	5	11	99
5	8	62	13	2	10	14	3	2	9	3	10
7	10	67	14	2	7	2	3	2	12	6	11
4	10	2	7	4	14	3	2	1	3	6	10
6	13	78	10	8	13	22	4	2	4	3	17
3	11	72	11	8	9	95	1	3	5	2	17
18	9	91	13	5	42	7	5	27	18	3	19
233	13	3	5	12	53	10	3	1	4	5	10
5	12	10	11	2	126	74	0	2	9	2	100
26	212	46	10	5	12	3	3	5	64	5	13
5	9	5	7	29	14	3	3	3	30	3	12
225	12	4	32	4	11	5	10	3	6	65	114
4	26	16	109	4	17	5	73	2	4	8	9
222	11	4	24	6	27	4	3	3	17	3	10
5	17	14	43	47	68	3	3	4	10	1	2
7	17	12	44	4	10	3	4	6	5	8	14
19	160	12	7	6	10	6	5	68	29	18	13
32	235	120	11	15	92	7	13	2	4	14	16
13	14	164	3	4	16	19	3	3	9	8	10
12	12	12	9	14	27	63	3	17	13	8	11
213	10	187	10	4	8	81	1	6	44	3	20
5	11	157	3	3	11	48	2	2	4	2	9
4	12	5	24	8	12	117	2	2	9	3	10
4	41	7	9	3	14	90	1	3	6	13	8
218	9	170	2	2	9	53	3	2	4	3	15
22	114	126	2	4	15	7	17	2	8	7	15
5	9	10	9	2	20	6	31	2	6	3	22
38	16	13	142	30	7	14	3	2	4	13	15
148	3	45	7	3	12	64	2	6	47	13	13
5	49	4	19	3	17	22	3	3	52	4	11
231	9	2	8	3	11	5	5	6	20	19	9
24	181	3	8	5	25	41	2	3	21	6	11
7	22	15	45	39	50	41	2	6	79	5	78
4	13	12	9	6	11	30	3	2	3	2	10
3	13	5	7	2	8	102	2	7	5	2	8
4	10	8	9	8	9	3	3	7	8	4	10
18	9	29	11	3	11	3	3	4	32	5	30
5	12	5	11	48	6	27	2	29	4	3	15
223	12	121	10	3	10	4	3	8	66	12	14
9	27	24	27	21	90	15	3	2	11	8	14
4	26	35	8	6	9	5	3	2	5	4	12
3	5	2	8	20	33	6	4	2	8	4	12
11	10	49	13	7	8	24	3	2	4	3	17
4	8	25	74	3	10	8	17	4	5	11	64
9	14	99	11	6	19	2	4	7	61	23	13
3	10	3	5	16	29	3	7	3	6	8	11
157	11	7	10	5	63	3	2	3	37	3	18
248	11	64	36	3	11	4	3	3	67	3	16
218	13	7	8	4	16	106	2	1	36	3	10
7	10	29	85	3	9	100	1	4	22	3	10
3	14	8	8	3	10	94	2	2	14	3	11
21	58	134	11	3	10	103	1	4	100	2	10
249	12	18	91	2	8	72	2	2	5	10	203
9	8	101	14	8	10	59	2	1	3	4	19
9	61	115	14	4	14	4	4	47	28	78	56
4	11	13	10	4	11	4	4	2	33	4	26
17	40	42	7	2	11	133	0	5	51	3	14
246	9	32	8	2	12	7	61	1	3	7	39
5	7	18	8	3	9	9	3	2	4	2	12
233	2	39	9	3	14	2	3	3	14	3	17
8	14	37	8	1	2	24	4	1	3	7	10
4	9	7	11	88	3	3	9	2	11	2	9
6	11	16	86	20	91	115	1	2	17	178	114
255	11	14	95	2	10	69	2	6	66	175	75
4	17	146	12	7	13	82	2	1	3	9	12
223	3	18	8	6	14	3	6	2	6	3	9
47	12	19	19	4	10	25	3	2	4	3	7
18	69	32	7	5	18	16	4	1	4	2	9
39	10	63	4	4	11	2	3	2	27	3	10
144	4	51	7	9	9	40	1	2	4	3	10
164	10	40	12	3	9	71	2	4	7	2	10
3	4	10	8	19	74	17	4	44	27	3	14
3	9	11	11	3	9	128	1	6	34	3	10
5	27	55	14	6	12	35	3	2	30	2	10
6	8	89	11	2	7	53	2	5	56	11	68
5	20	6	8	5	9	16	4	2	4	3	9
4	35	10	8	3	10	4	3	1	4	8	9
6	16	200	9	4	10	103	2	2	75	19	23
19	137	221	9	3	14	118	2	2	3	14	14
4	18	45	7	3	11	2	3	5	58	20	25
222	10	30	14	53	74	72	2	2	3	3	14
4	11	195	9	6	8	2	3	1	3	104	90
16	188	35	10	2	5	111	1	2	4	2	14
15	55	7	9	64	4	7	38	4	85	2	10
5	9	126	12	9	7	115	2	1	5	6	10
96	15	11	7	2	9	5	3	2	5	9	150
188	11	15	102	6	7	105	3	2	8	8	12
191	11	8	10	5	11	62	2	2	4	3	14
4	18	79	11	2	11	8	3	1	3	2	13
9	21	4	8	57	44	109	2	3	26	3	11
13	133	89	12	2	5	9	3	2	3	8	16
186	3	222	2	4	10	15	4	4	7	3	17
211	12	79	10	7	19	13	3	8	7	20	27
8	13	28	7	7	19	60	2	2	5	3	17
234	2	10	8	58	63	4	3	2	4	8	18
3	11	8	7	4	10	4	6	2	3	168	125
4	11	31	7	3	47	76	1	2	14	3	15
66	10	245	6	2	12	5	3	3	57	3	8
4	15	7	8	4	8	21	4	17	15	2	153
5	8	3	7	8	9	4	3	4	38	3	20
3	5	2	6	24	8	13	3	61	36	3	20
3	12	71	5	4	10	3	3	2	5	4	17
127	9	50	7	4	9	2	2	51	11	3	12
28	11	89	13	3	10	8	4	2	19	3	15
204	10	46	9	5	12	123	0	3	5	3	10
5	17	4	37	5	29	44	1	4	4	3	10
4	19	3	7	4	7	108	2	2	4	8	11
243	10	216	1	2	8	80	1	3	7	7	180
4	12	15	9	2	6	16	5	1	4	48	36
4	20	8	17	7	17	83	2	2	6	4	25
27	210	13	10	2	9	3	3	2	24	14	12
8	16	4	8	3	12	8	3	2	42	9	17
6	15	4	9	2	10	5	3	1	3	5	22
26	16	113	12	5	136	85	2	44	10	3	9
5	11	62	11	2	9	13	8	5	10	3	13
123	8	4	9	2	9	22	4	13	11	80	53
4	28	192	10	6	11	133	1	2	9	5	11
13	48	221	8	4	10	2	3	59	28	3	14
5	25	8	9	5	13	2	3	5	11	4	11
4	8	4	12	5	6	3	3	10	8	74	51
4	24	19	6	2	8	86	1	2	5	5	23
4	13	5	12	4	22	48	1	2	3	67	5
213	10	9	8	4	8	106	2	4	51	16	21
55	25	7	48	3	11	124	2	6	84	2	11
15	17	217	8	4	24	4	3	3	6	2	11
18	60	10	74	2	11	110	3	6	31	3	10
5	25	87	12	11	12	8	5	33	9	5	28
2	3	14	11	3	14	133	1	6	73	4	20
226	11	71	10	4	24	58	2	2	32	2	10
15	99	199	9	6	11	53	2	4	6	2	9
9	27	10	12	2	9	121	1	2	3	5	11
3	10	5	17	36	53	5	3	1	5	4	14
26	124	158	2	14	22	41	2	1	4	12	194
6	8	3	12	3	11	64	3	2	25	3	27
19	200	57	12	6	9	85	1	53	26	3	13
11	15	8	8	2	9	84	1	2	13	2	10
3	90	4	18	5	27	16	3	59	38	168	97
6	7	134	12	3	11	2	2	14	12	6	93
5	29	143	3	3	8	77	1	4	47	9	10
230	7	20	12	2	9	6	3	2	9	164	99
9	15	118	10	7	15	17	4	2	87	6	14
206	7	5	8	4	28	2	3	1	27	2	9
6	106	5	7	4	14	2	2	2	5	6	13
192	10	29	8	3	12	2	5	2	9	14	173
30	18	3	10	8	10	25	4	4	6	5	55
142	11	160	2	3	15	98	1	2	4	5	11
18	110	5	12	5	32	127	2	4	59	4	13
2	198	4	7	5	48	58	2	2	6	3	11
4	37	2	6	5	8	11	8	9	11	3	10
238	12	224	6	3	9	5	3	11	10	7	9
7	33	19	7	2	91	2	3	6	87	10	17
211	10	40	10	13	91	60	2	49	25	11	69
6	13	14	138	4	10	3	3	2	22	2	9
8	12	18	7	22	137	2	3	64	12	5	10
170	10	19	137	4	10	12	50	49	32	4	14
8	13	5	10	4	9	108	2	2	7	4	11
198	9	53	11	3	34	6	3	41	26	13	15
6	24	5	8	4	11	9	3	2	3	3	10
5	14	3	7	3	10	3	5	2	3	102	19
7	15	76	12	3	11	116	2	14	6	8	14
48	5	119	10	2	10	78	1	59	32	3	10
204	15	7	14	5	7	65	3	2	5	2	11
6	16	13	50	3	12	90	2	1	4	9	9
20	10	14	10	3	10	26	4	7	67	3	9
15	163	8	43	4	30	107	2	2	5	3	11
4	22	201	10	16	139	2	2	14	12	3	147
205	5	18	11	6	31	5	4	2	5	7	56
7	9	43	8	2	10	103	1	4	7	4	12
11	83	3	16	2	7	2	2	2	10	3	11
170	10	76	11	18	35	87	2	6	4	6	15
16	159	113	12	6	9	2	3	44	27	4	12
4	29	6	10	5	9	96	2	2	5	2	9
242	13	13	10	4	11	84	1	2	5	5	9
246	9	6	13	14	172	3	3	1	3	3	10
7	15	3	5	18	150	12	4	1	5	3	11
6	38	13	9	4	10	4	3	2	7	5	11
12	16	66	9	7	9	3	15	69	23	13	10
118	9	66	11	19	146	18	4	17	3	4	10
7	7	198	1	5	11	8	4	2	11	4	9
12	38	164	1	2	10	116	2	2	7	2	8
3	6	236	6	3	7	3	3	2	4	2	9
228	9	25	9	3	16	3	6	2	11	8	6
74	6	119	10	8	44	8	3	4	7	14	10
18	72	5	8	6	10	58	2	108	31	4	9
10	5	4	59	5	10	12	4	2	4	4	11
17	104	4	11	7	10	6	5	1	3	4	17
196	4	20	9	16	9	3	8	3	6	5	9
5	8	67	8	6	4	2	3	3	19	7	12
59	3	2	149	4	11	3	3	2	5	4	11
4	26	3	9	17	52	109	2	2	5	2	9
163	4	188	2	4	22	6	3	2	6	2	10
104	4	87	8	3	11	4	3	2	33	3	10
2	8	53	6	10	48	96	2	4	6	4	62
77	16	55	10	5	6	97	1	1	4	4	11
38	13	12	8	5	11	8	4	2	5	4	58
4	5	56	11	4	21	7	3	4	23	4	20
4	11	162	1	3	8	95	1	14	12	2	11
5	11	12	10	5	44	11	4	2	6	16	7
3	10	11	8	18	151	2	3	2	4	3	9
12	28	92	10	8	11	112	2	107	29	4	12
4	6	142	12	6	12	67	2	59	25	3	23
14	50	5	8	4	26	93	1	38	24	4	15
12	56	11	9	3	11	2	3	2	5	3	29
22	126	117	6	4	8	3	3	59	26	4	11
3	7	15	8	3	11	87	2	1	4	4	10
5	16	4	13	2	9	12	3	1	4	5	18
31	9	33	11	20	137	69	3	2	3	4	10
5	12	8	8	5	7	3	3	6	5	16	13
23	126	62	9	3	11	3	3	2	11	4	13
22	129	60	9	6	12	7	5	3	20	2	11
218	5	11	37	5	7	5	2	2	5	3	24
211	10	183	6	9	9	4	3	2	5	8	100
6	42	104	9	8	9	34	4	2	9	6	11
35	95	103	8	2	9	79	3	3	4	9	11
40	218	248	8	7	11	100	3	59	24	4	11
18	11	7	6	6	6	5	4	1	4	6	11
16	9	26	9	15	13	2	3	4	91	2	10
118	2	6	8	15	124	5	3	5	3	4	10
6	12	45	11	1	7	2	4	68	32	7	112
15	24	41	8	3	10	10	4	2	4	3	11
22	101	16	76	4	14	3	3	2	3	3	26
186	7	3	7	3	17	17	9	7	59	4	9
213	7	7	20	10	10	7	41	2	6	3	38
22	130	3	125	4	17	2	3	3	5	3	9
217	10	169	1	3	10	72	2	9	13	7	10
4	9	17	22	3	9	3	3	4	10	2	4
211	9	17	7	6	32	42	2	2	5	5	80
14	210	4	14	3	11	5	25	89	45	8	18
11	17	3	82	3	10	2	5	9	86	4	19
4	186	46	10	5	12	138	2	72	31	5	15
12	18	4	9	9	15	5	3	4	40	3	10
4	16	6	12	11	68	4	2	3	11	5	87
10	17	25	10	3	16	3	3	1	3	15	178
6	10	8	26	4	12	18	4	63	3	4	34
6	17	60	5	7	41	20	3	2	7	3	14
6	109	3	24	5	12	4	3	8	35	3	13
208	12	8	10	3	10	116	2	2	4	3	14
153	12	32	7	4	9	101	2	8	88	5	8
8	9	5	9	4	67	86	2	1	5	4	35
17	26	198	4	7	8	6	6	1	6	4	19
23	94	151	7	5	11	6	3	12	11	5	9
24	9	3	8	5	20	110	2	5	9	7	9
30	16	7	202	4	7	19	4	13	15	5	13
28	36	40	8	5	10	8	5	2	9	1	201
3	25	4	8	3	12	3	3	19	3	8	13
196	10	12	7	4	12	84	2	1	5	3	11
224	10	50	7	14	58	6	3	3	6	3	86
39	5	2	7	2	11	38	4	3	110	5	9
17	90	181	8	6	13	14	5	2	6	18	70
217	9	85	12	5	37	4	7	2	5	14	35
18	120	7	57	5	9	4	29	2	3	9	209
16	231	3	11	3	12	4	3	1	3	3	10
190	5	8	9	4	11	6	4	3	6	2	12
63	3	10	8	4	12	2	3	1	3	3	10
233	3	38	25	18	137	127	2	27	3	3	22
5	14	56	10	3	9	73	1	3	6	3	14
189	10	14	7	16	155	12	5	21	24	5	32
3	157	14	7	15	178	100	2	3	35	4	18
41	8	8	16	2	15	7	3	2	7	12	47
237	8	30	7	5	19	2	3	44	22	11	77
8	12	7	8	2	9	3	2	2	7	7	11
5	9	131	2	5	25	2	2	2	11	7	10
7	14	43	6	5	15	108	2	2	4	4	14
15	80	221	8	12	27	103	2	3	6	7	68
3	6	26	7	5	7	6	4	1	4	3	14
6	30	23	7	2	9	6	4	4	11	2	9
218	7	11	8	3	10	3	5	8	8	4	32
4	35	9	46	6	13	124	1	4	4	6	9
9	22	163	9	6	12	5	4	5	40	3	15
209	11	55	10	3	9	6	16	7	8	7	12
5	10	14	10	13	57	7	22	8	88	6	33
23	137	29	9	5	40	8	33	2	10	2	8
5	8	27	7	7	9	3	3	56	39	8	9
177	9	79	9	22	137	39	4	2	4	6	12
231	7	140	3	30	6	131	2	2	4	3	18
3	9	9	11	2	9	4	1	23	4	12	53
5	23	130	6	3	29	7	36	7	42	9	10
6	14	12	8	6	9	33	4	12	9	3	51
13	7	95	9	15	38	39	2	17	8	26	218
71	5	14	10	2	6	28	5	4	28	13	57
148	5	69	6	7	7	7	41	2	3	3	8
9	11	43	9	4	36	4	2	10	3	12	79
9	11	61	11	4	13	3	5	3	7	3	17
3	10	10	66	2	7	14	5	6	9	4	19
213	9	10	8	3	19	7	4	1	4	6	24
5	10	3	13	9	15	8	58	5	33	3	47
17	242	3	8	11	27	5	9	5	72	4	14
219	8	25	12	4	21	135	1	2	6	3	39
19	131	51	8	4	9	11	61	2	9	13	167
15	56	6	8	60	17	17	4	1	6	10	42
7	19	6	9	3	11	7	4	26	13	5	41
4	12	56	5	4	10	2	3	31	3	4	14
3	10	91	6	3	11	4	4	6	52	5	10
30	19	70	12	40	23	17	3	2	4	3	10
187	5	3	118	8	108	13	5	2	4	3	14
6	40	72	12	2	16	2	28	26	5	3	10
3	11	17	9	14	118	4	3	2	6	6	17
5	13	8	16	2	12	30	4	2	4	10	58
213	12	65	5	7	8	146	1	6	7	3	11
14	7	175	9	6	18	3	5	3	5	2	14
238	14	49	6	5	35	8	32	4	5	2	12
14	12	3	9	3	37	3	3	3	35	3	20
4	13	3	6	74	80	9	3	3	12	11	12
10	10	40	10	3	5	6	22	6	9	4	56
56	3	55	12	3	56	4	6	1	3	3	12
27	223	31	5	2	8	4	4	7	26	2	9
190	17	20	10	6	41	18	5	6	6	3	9
132	6	3	8	3	9	2	3	2	5	3	10
5	29	3	9	4	8	58	3	3	30	3	21
6	7	7	9	3	79	3	2	107	58	21	71
4	43	28	10	3	11	2	7	12	51	2	11
9	7	16	8	3	7	25	3	1	3	4	15
6	8	67	7	3	9	12	4	42	19	2	11
201	5	5	10	3	9	7	24	4	19	2	8
4	14	17	8	12	17	3	5	2	4	11	28
23	14	6	7	5	23	12	5	7	4	7	12
186	11	44	15	20	226	2	3	6	4	2	5
205	12	11	8	5	19	10	3	2	12	5	16
4	8	106	14	21	13	5	14	3	6	3	21
27	12	40	12	7	12	14	4	3	4	5	12
32	15	56	10	3	13	34	3	1	4	8	79
7	8	32	11	3	9	107	1	2	6	3	15
3	8	2	9	11	45	13	3	2	6	2	7
3	39	171	10	5	21	12	4	2	4	15	23
5	9	87	13	5	10	3	5	2	5	8	25
19	12	74	13	12	154	37	4	2	7	9	54
41	9	4	10	3	7	15	3	2	4	5	13
5	17	64	7	6	16	16	3	7	5	5	11
3	8	62	8	6	43	76	2	2	11	6	14
7	30	8	8	2	8	104	2	4	7	4	14
35	12	89	7	3	77	4	4	6	23	2	9
26	8	175	13	5	9	35	4	2	3	3	13
8	7	11	7	2	7	3	3	2	3	10	56
212	8	37	11	2	10	4	4	19	12	2	14
7	12	9	7	110	93	10	43	2	3	87	75
29	10	199	6	3	8	18	5	9	65	3	11
134	4	39	6	4	8	22	3	7	61	3	22
5	11	11	8	5	9	3	4	2	3	4	27
5	12	4	14	5	14	4	7	7	7	16	7
4	40	18	9	3	10	6	18	3	37	28	12
131	9	33	11	3	10	3	6	53	3	4	17
4	12	49	5	107	3	14	3	18	3	4	9
166	3	11	6	4	55	12	3	5	25	7	11
157	9	66	7	28	28	10	3	43	3	5	14
8	7	9	67	3	12	4	9	5	60	7	12
21	228	81	11	29	21	38	4	42	17	3	12
3	10	12	8	5	12	15	4	1	3	4	13
124	14	68	13	4	12	8	4	20	3	4	9
157	8	2	4	2	8	4	3	1	3	3	13
188	5	67	6	3	11	5	16	4	4	5	25
8	8	77	11	9	87	63	9	33	24	3	13
5	10	8	7	2	10	6	3	2	4	62	70
8	10	4	8	4	9	94	2	2	4	143	73
16	9	6	13	6	21	15	4	2	57	10	43
195	10	91	15	5	27	76	1	2	4	67	57
6	5	4	8	2	11	4	5	6	3	4	14
101	4	2	4	13	11	3	21	3	60	6	12
15	14	30	8	3	8	2	4	2	3	4	20
6	10	179	9	3	9	10	73	4	41	37	34
16	8	43	9	2	9	5	15	2	5	3	12
3	5	12	6	4	10	9	93	22	4	29	20
3	12	121	3	2	12	3	3	24	5	12	19
60	2	3	8	4	39	7	72	2	4	2	12
29	8	45	11	3	19	3	3	46	17	4	11
196	6	45	6	156	114	4	3	4	4	4	13
206	19	8	7	3	22	4	5	1	4	39	6
5	8	19	7	4	28	10	56	2	4	9	18
28	19	54	11	3	25	9	86	5	5	3	11
6	11	10	7	36	36	9	59	43	3	38	6
5	8	10	24	2	10	3	10	2	5	2	8
9	10	49	7	4	8	52	2	2	7	4	14
162	6	8	28	2	8	8	54	6	45	15	73
4	9	4	7	3	9	5	60	1	3	3	14
34	216	1	3	1	5	99	2	12	9	3	11
204	10	14	8	2	9	10	76	27	7	7	17
8	10	54	6	20	223	2	4	5	5	4	12
233	8	4	8	12	9	6	65	6	28	8	20
10	212	3	10	2	8	3	4	2	4	6	17
7	8	4	7	3	13	2	6	6	8	2	8
9	11	5	6	2	9	8	52	3	3	20	13
13	27	8	11	2	9	3	4	2	4	94	69
21	10	4	7	6	93	92	2	99	5	15	127
157	8	178	11	8	5	109	3	21	3	2	17
3	12	88	3	150	57	4	4	2	4	2	8
227	8	11	58	65	7	11	73	60	3	6	11
201	8	9	40	5	6	119	2	3	3	3	14
12	8	73	10	2	212	3	7	2	3	17	20
21	125	3	8	2	8	4	16	4	4	6	21
9	47	33	9	3	13	2	6	2	4	11	23
14	7	8	19	3	11	10	14	2	5	9	67
24	9	164	14	6	11	2	4	13	4	95	71
13	228	53	7	2	10	2	5	2	6	16	139
5	14	18	8	2	9	8	47	4	10	3	11
0	212	11	8	5	34	4	4	6	63	3	15
5	8	13	7	133	73	6	5	3	6	3	14
6	19	55	7	3	31	111	1	29	14	14	26
158	7	70	6	3	9	3	11	3	6	5	11
4	26	6	11	5	11	11	5	3	5	1	4
4	7	3	6	187	126	4	4	9	5	14	121
5	13	180	7	158	149	84	1	52	3	33	48
3	7	73	6	5	179	2	3	5	25	3	8
4	18	4	7	10	36	117	1	1	10	4	29
8	10	3	6	5	10	3	4	3	5	3	11
4	7	6	35	3	12	3	3	4	6	11	150
6	9	42	4	8	9	5	4	10	6	3	13
5	12	45	9	11	13	2	3	10	7	13	165
9	39	3	7	40	24	3	4	5	4	114	85
178	4	4	8	3	7	3	3	2	4	2	15
212	9	29	5	3	9	3	2	4	6	9	117
98	3	185	7	14	19	91	2	2	8	76	3
14	37	8	25	6	10	116	2	5	9	12	19
5	12	7	8	2	8	13	4	2	4	2	8
226	5	29	16	2	8	4	2	13	94	4	9
4	10	25	5	3	24	3	4	48	5	3	24
3	6	139	9	9	169	13	81	1	3	4	10
25	20	4	43	3	17	15	3	4	4	17	7
7	10	4	5	2	10	5	4	14	3	2	11
32	8	51	7	3	9	4	5	3	12	2	13
160	3	57	6	5	7	3	4	4	33	2	13
12	25	44	6	1	8	3	5	3	4	2	12
7	8	8	82	1	8	3	6	31	12	10	89
5	8	50	6	2	7	3	7	2	4	9	14
4	12	13	8	6	16	4	3	2	3	4	12
5	9	62	10	6	9	2	4	3	7	84	2
17	139	73	11	21	13	12	3	2	3	4	28
4	22	135	10	9	175	99	2	16	4	2	149
1	139	4	7	2	13	159	1	24	5	4	24
207	7	5	7	2	4	90	2	1	3	2	12
4	15	3	6	16	200	110	2	6	13	3	29
7	9	2	2	3	14	2	3	2	3	23	29
199	7	29	5	3	18	128	1	11	5	5	21
6	9	97	13	9	8	8	66	3	6	81	4
206	7	60	11	2	10	14	3	2	4	112	1
192	9	3	6	4	15	12	4	2	5	3	12
5	8	77	6	190	126	2	3	2	34	7	127
3	16	66	11	87	6	124	1	2	4	12	60
5	33	1	2	6	11	103	2	4	5	11	157
3	9	3	10	153	103	11	38	18	12	3	79
22	182	7	19	4	12	11	69	5	23	3	14
112	9	4	7	4	11	14	86	4	13	10	121
4	7	5	10	6	11	3	3	2	5	3	19
4	11	166	6	3	9	32	3	2	4	3	18
35	9	44	7	12	17	11	82	2	4	77	94
7	67	58	8	2	9	78	1	7	5	4	14
222	13	170	7	2	10	3	7	22	5	2	3
4	9	9	13	30	22	2	3	9	69	4	39
186	6	8	7	2	9	151	1	2	5	122	80
51	4	6	9	6	124	104	2	7	4	3	17
219	5	3	6	149	112	99	2	44	2	46	7
7	40	144	9	9	11	116	2	4	13	136	83
5	8	6	11	2	7	110	2	1	3	4	13
8	10	95	11	7	70	6	3	2	4	5	13
26	10	12	36	5	7	125	1	13	12	3	11
29	10	10	5	3	13	7	47	2	12	9	50
5	10	16	8	3	12	80	1	58	19	52	46
4	8	12	10	3	12	3	3	31	17	3	34
212	6	1	2	7	8	7	3	6	15	8	17
132	3	4	9	144	35	3	2	4	8	6	21
5	13	4	10	6	10	11	84	2	4	67	93
12	12	4	6	3	36	3	3	4	6	3	43
7	28	9	7	11	10	4	3	5	66	3	28
5	37	5	8	2	7	2	3	2	3	3	13
162	10	4	8	15	12	12	3	8	5	3	24
187	7	5	36	4	8	2	3	3	6	3	10
10	9	100	4	2	7	93	2	4	4	3	23
4	17	65	12	8	11	3	2	17	6	9	15
2	107	4	7	2	8	76	2	12	12	7	32
16	6	56	7	3	9	3	2	2	5	117	79
6	10	8	9	50	71	2	3	2	3	3	27
9	9	64	6	2	7	2	3	3	9	3	12
22	189	4	12	2	12	6	2	11	88	20	30
6	8	6	38	84	3	107	2	21	5	5	32
3	5	3	7	27	4	107	2	2	17	7	26
159	9	3	6	3	32	6	6	2	4	63	8
16	25	3	6	8	11	88	3	2	2	8	97
199	7	3	8	9	9	2	3	4	27	3	20
4	32	10	11	78	-1	16	3	50	14	1	2
3	9	7	20	3	8	74	1	2	8	3	16
4	10	5	10	6	164	5	2	1	3	3	27
28	130	7	173	21	17	64	2	2	4	3	21
69	3	4	7	6	44	53	2	22	7	9	10
228	10	3	9	3	10	114	2	2	5	15	21
199	8	125	9	2	9	62	2	1	4	4	26
4	6	13	11	2	8	63	3	3	7	12	144
4	10	74	6	7	9	6	35	2	3	123	69
21	9	5	12	12	8	11	3	2	6	3	10
50	11	75	17	183	99	7	4	75	35	5	14
7	10	6	16	3	13	99	1	2	5	13	176
4	11	160	8	2	6	69	2	3	3	66	5
3	7	5	22	29	31	4	4	4	6	19	14
177	8	3	6	3	17	6	59	9	11	9	14
4	8	45	7	71	13	100	2	2	3	4	8
12	71	9	8	7	12	6	3	5	4	3	43
41	8	16	9	2	6	5	3	2	5	3	11
8	158	4	4	3	25	102	1	10	3	49	42
6	8	25	124	4	10	54	2	2	29	59	53
3	27	9	10	2	8	12	4	2	4	52	6
3	12	3	6	48	11	2	2	5	5	6	9
9	22	14	10	5	10	3	3	1	4	4	13
19	16	16	7	12	175	3	3	4	27	3	12
18	9	58	5	4	11	4	2	1	2	12	71
5	9	5	12	12	14	2	5	2	6	14	26
21	154	2	2	6	14	69	3	4	29	2	14
17	7	6	25	38	5	4	17	6	3	3	23
6	8	3	7	2	8	84	2	11	13	63	9
223	8	6	177	5	15	5	41	3	8	160	94
5	10	4	5	2	11	71	3	14	4	17	13
8	11	72	6	4	11	17	3	1	3	4	14
164	10	3	8	16	173	13	3	1	52	2	11
4	12	42	8	2	9	1	2	55	37	54	42
9	8	3	6	3	8	131	1	21	6	3	22
9	13	11	81	2	10	101	1	5	4	11	30
20	9	10	24	4	16	12	3	2	4	4	61
4	9	11	168	2	16	8	15	36	24	3	25
4	16	32	8	81	-2	5	2	2	6	4	15
3	27	1	2	4	141	3	4	64	5	3	13
5	9	13	37	2	9	101	2	5	4	58	58
19	9	4	7	7	13	14	3	7	49	8	126
13	188	4	8	2	11	82	1	2	5	6	12
5	19	6	14	4	10	93	2	3	3	34	8
4	18	9	12	3	27	81	1	2	4	1	2
18	29	11	9	5	15	4	39	2	4	65	50
3	28	71	6	3	12	13	3	2	5	98	55
20	8	8	26	2	8	9	9	58	37	8	147
194	9	66	14	5	25	81	1	15	5	30	62
5	6	6	10	2	8	5	39	49	34	2	13
4	9	3	9	3	11	10	2	3	25	14	129
225	14	27	8	3	11	64	2	21	21	68	5
142	7	25	9	47	4	2	4	3	68	12	12
46	9	11	7	1	7	47	2	28	28	104	27
4	10	69	11	8	15	90	2	5	4	3	15
105	5	7	11	2	10	2	4	57	44	9	183
7	8	67	6	3	9	46	2	6	10	10	12
167	4	38	7	3	13	2	3	2	3	2	15
190	6	5	9	6	11	2	3	1	3	13	68
7	8	63	11	4	11	2	3	39	20	9	193
6	15	7	60	1	7	6	2	4	30	7	13
6	7	9	9	3	10	16	2	3	4	8	36
3	11	38	13	7	114	78	1	26	25	140	75
12	5	6	11	2	16	17	8	7	72	2	13
6	16	8	14	2	8	11	3	63	35	3	13
15	8	13	8	3	12	90	2	5	47	3	10
19	21	8	23	3	25	2	3	32	4	12	105
12	7	11	30	5	45	7	37	2	11	3	19
12	107	53	5	2	9	74	1	4	92	11	107
6	16	15	13	3	9	8	60	3	4	8	109
225	8	47	6	4	6	10	9	1	3	6	57
9	49	87	14	6	15	2	2	10	6	191	76
12	8	9	18	6	9	2	3	1	4	2	11
211	6	9	7	3	9	54	2	2	23	12	145
8	8	9	121	11	8	97	2	1	4	13	14
12	34	23	94	4	8	8	17	59	1	3	9
9	10	56	7	6	6	5	3	2	7	12	91
13	173	8	36	3	9	2	2	7	5	4	32
18	142	3	6	90	37	50	2	1	3	14	41
202	6	9	118	17	13	75	2	27	26	15	12
169	4	28	6	2	7	3	6	29	19	17	23
159	8	3	3	1	7	107	3	6	5	7	138
7	14	10	29	2	8	86	2	2	4	70	47
7	9	25	8	2	6	2	4	2	61	4	13
14	13	10	8	5	34	2	2	11	25	3	15
5	8	63	5	151	113	8	3	11	5	19	42
5	24	49	5	25	12	3	3	1	3	2	15
19	157	3	8	1	6	2	3	2	4	3	12
5	15	5	22	2	12	2	2	6	9	8	10
18	128	5	7	183	125	3	3	35	28	4	73
180	8	9	46	17	137	9	3	11	5	8	123
198	9	10	72	3	32	2	5	72	61	88	4
7	16	99	5	3	16	1	1	2	4	4	18
23	120	19	43	70	11	6	52	22	19	26	35
217	7	7	5	2	14	3	19	5	44	11	126
4	9	10	24	2	11	82	2	6	10	4	24
152	9	9	17	178	100	2	3	6	46	2	8
193	9	8	38	4	29	3	11	4	62	3	23
6	11	161	4	2	19	5	76	70	62	36	5
112	11	11	161	3	15	12	14	20	22	3	27
92	6	7	14	11	112	2	4	4	3	2	4
5	17	5	8	2	16	79	3	4	20	4	24
209	6	16	8	4	9	2	3	7	7	6	127
58	7	4	8	7	130	11	3	4	7	41	33
8	187	87	5	8	22	2	3	1	3	2	9
6	10	6	17	40	11	3	3	2	4	72	4
19	8	7	12	19	12	3	29	21	10	51	40
12	178	16	11	2	10	7	3	2	10	3	15
134	4	4	8	14	7	2	2	2	4	5	8
18	129	16	10	5	31	7	3	95	6	2	10
193	5	7	6	15	112	6	69	2	5	13	56
6	31	198	3	3	9	5	33	1	31	59	4
10	19	3	6	4	11	84	1	2	5	15	24
5	12	4	12	4	23	58	2	3	12	78	53
30	180	11	9	3	12	3	12	1	6	3	50
199	5	3	6	2	9	11	87	40	32	84	33
6	13	7	29	4	8	18	17	45	32	2	12
12	9	4	4	17	166	87	1	1	2	6	20
5	14	6	11	10	11	2	3	66	36	5	18
4	20	181	11	2	11	98	3	69	30	64	19
11	16	14	69	3	10	13	3	2	3	2	10
214	5	7	11	3	13	2	2	2	12	3	17
19	9	7	9	2	18	6	44	69	39	3	26
10	9	19	12	2	8	9	3	47	35	11	46
6	9	5	16	4	11	2	3	2	3	80	81
163	8	7	12	15	116	6	58	3	14	156	85
205	16	122	4	36	8	93	2	2	6	5	10
133	13	3	7	2	11	108	3	2	5	13	18
4	11	5	7	3	12	103	2	21	16	5	23
130	6	9	15	2	10	3	3	2	4	3	21
13	89	56	7	8	57	48	2	8	4	7	21
166	5	193	3	8	98	80	1	1	2	2	8
12	9	58	7	1	8	2	2	48	33	3	20
63	10	8	17	17	9	1	2	3	4	25	50
5	32	5	9	11	22	73	2	37	3	3	11
190	8	5	7	2	7	99	1	17	24	26	16
4	26	4	8	20	36	4	2	35	30	91	75
4	9	4	8	4	32	87	2	2	5	4	29
28	9	13	6	11	9	95	2	4	6	7	9
6	10	18	10	3	7	18	3	9	6	4	11
116	9	6	9	3	31	2	1	2	27	1	2
35	10	5	11	9	10	5	32	5	56	3	13
14	71	72	6	49	4	6	3	1	35	8	9
171	4	11	115	27	9	112	1	15	7	4	25
12	9	27	24	42	7	28	2	34	36	6	94
8	8	5	14	9	22	9	3	7	14	7	116
5	13	29	15	4	10	12	4	14	19	8	13
37	11	10	7	2	7	3	5	3	6	3	11
4	17	2	3	8	10	6	15	38	30	154	68
23	178	2	2	8	84	11	3	1	4	7	29
3	8	10	112	7	21	63	4	3	9	2	12
17	175	3	10	3	26	13	3	2	10	68	67
211	3	23	105	3	14	80	1	1	30	58	8
8	14	15	7	27	14	7	23	60	35	2	18
19	9	4	7	4	30	83	2	6	99	51	4
6	10	6	12	1	8	83	2	4	25	12	21
6	9	15	10	2	11	6	3	10	5	4	35
65	3	34	6	2	9	3	18	1	3	12	143
11	42	14	122	3	9	6	4	4	9	4	14
196	7	47	10	8	11	6	46	1	2	81	118
110	5	5	7	4	12	5	3	4	50	2	13
188	8	6	8	3	88	6	57	4	6	2	14
14	73	10	15	149	101	4	14	2	3	2	21
4	9	102	5	3	17	89	3	3	5	4	79
18	9	9	7	1	9	108	7	1	4	3	27
20	17	4	6	3	13	91	1	29	32	12	79
27	8	6	41	13	102	6	47	4	54	13	28
176	8	4	7	4	10	32	1	3	24	64	6
5	16	63	6	2	9	76	2	66	41	2	13
139	12	13	7	2	10	5	40	2	10	76	5
202	6	4	21	13	122	9	3	2	3	19	104
222	9	11	90	2	8	2	2	13	5	2	11
8	10	6	15	4	12	9	3	20	22	20	120
198	6	8	12	9	10	1	3	4	8	8	13
40	11	23	18	2	9	72	3	1	7	8	97
199	3	3	9	2	9	95	1	2	5	4	16
17	14	15	76	13	121	129	2	3	65	36	7
16	120	12	13	2	10	102	1	2	4	3	12
132	5	9	7	5	79	9	3	5	11	3	22
199	4	3	7	3	56	7	48	3	4	46	41
136	7	7	10	4	19	7	46	4	60	13	128
6	23	216	2	4	12	11	3	3	14	2	9
20	182	53	13	11	10	88	4	1	36	3	11
24	156	4	8	5	31	2	4	2	3	16	26
121	6	5	9	2	8	2	3	3	4	21	29
5	13	7	8	5	41	92	2	4	4	3	11
5	12	12	17	7	9	7	50	17	17	3	15
12	40	171	4	3	10	60	2	6	48	3	23
4	15	3	8	21	124	86	1	9	5	53	3
186	10	9	17	16	10	2	4	1	4	11	94
200	4	185	2	2	8	3	3	62	37	3	62
31	13	4	8	3	22	9	3	11	6	5	11
8	29	3	7	2	11	8	3	5	5	69	4
211	9	77	6	15	128	4	30	2	14	3	11
155	12	3	4	6	17	3	1	4	48	2	9
115	12	128	4	2	8	7	57	2	3	11	53
138	7	60	7	4	12	86	2	2	10	34	7
21	165	36	8	4	11	82	1	2	6	5	9
194	5	17	7	118	139	9	3	4	5	24	132
199	10	197	3	4	20	11	3	54	39	2	8
31	10	5	4	2	12	46	3	3	4	5	9
6	25	6	46	24	10	11	4	2	5	65	3
113	5	15	28	5	30	9	3	1	3	17	33
92	4	63	5	4	57	1	2	1	3	6	12
5	10	153	3	2	9	14	28	2	7	8	31
144	9	166	4	148	-5	4	4	29	38	5	12
173	8	4	9	1	8	73	1	3	5	13	32
23	186	20	9	2	14	78	4	2	5	40	54
227	7	11	17	5	16	6	7	20	6	3	13
5	15	19	96	3	7	5	6	3	4	5	18
9	8	129	2	2	15	72	2	1	6	126	65
5	14	101	3	2	9	12	3	5	7	14	62
157	14	5	8	3	10	4	3	2	5	76	151
3	125	3	6	2	11	7	3	2	4	3	11
17	13	10	7	5	239	90	2	18	7	94	64
10	6	23	24	2	8	64	2	2	8	12	25
161	9	135	3	6	58	106	4	2	7	11	8
9	10	16	172	2	8	3	3	2	16	11	36
7	9	9	6	46	68	7	3	1	3	4	12
198	6	4	38	9	79	85	1	34	33	23	9
6	12	31	8	1	6	2	2	48	3	8	30
3	6	6	6	90	61	115	5	63	46	22	15
19	10	54	8	121	25	2	3	2	40	96	16
14	8	56	7	50	40	7	83	2	4	69	9
6	8	3	6	7	82	92	2	43	47	2	9
51	8	179	2	3	8	114	2	13	7	20	35
6	8	170	1	5	7	151	1	60	38	13	9
64	12	7	13	3	7	78	1	2	49	3	27
8	10	3	8	2	10	67	4	2	18	3	19
18	11	6	8	9	12	5	3	5	122	82	60
46	7	4	10	33	7	8	3	1	5	2	12
169	10	4	7	27	8	40	2	9	5	4	31
10	9	16	24	19	12	1	3	2	4	8	126
14	37	6	7	2	8	3	4	1	3	53	11
194	9	25	99	5	9	59	3	26	3	81	163
4	19	7	33	2	11	64	2	1	3	5	14
30	8	99	3	13	10	79	2	14	71	3	12
160	12	143	4	8	13	7	3	2	4	10	8
5	23	4	11	2	8	9	3	1	3	8	10
211	6	3	7	4	10	2	2	1	3	3	11
8	10	134	3	4	17	3	3	3	73	6	19
26	7	10	32	6	21	8	4	2	3	3	14
18	173	251	6	140	126	3	4	4	4	6	10
9	44	189	5	2	8	54	2	2	4	9	111
11	203	10	7	3	66	37	2	2	5	3	11
3	5	27	13	3	12	2	2	1	4	54	6
3	9	6	24	9	5	76	1	2	4	12	14
34	8	109	3	7	11	1	2	2	9	6	88
120	5	7	13	2	7	2	2	2	10	5	13
14	7	11	8	21	12	94	4	1	3	57	52
6	15	36	16	7	15	5	3	4	4	3	11
217	5	10	48	2	8	73	2	2	4	10	18
160	9	24	8	2	11	5	3	1	3	79	64
8	109	21	229	4	11	82	3	1	4	3	16
189	10	196	1	3	20	97	2	3	7	77	81
108	4	3	8	77	4	3	4	4	63	28	43
29	202	4	7	15	96	8	4	2	4	7	27
10	7	4	6	12	10	79	2	53	33	2	7
6	8	38	6	1	10	100	2	10	4	7	107
180	5	13	138	3	17	9	4	2	4	16	9
190	5	5	7	3	11	86	1	68	40	43	117
109	5	57	6	14	220	5	5	2	3	1	3
71	9	7	9	2	8	63	3	5	38	10	28
6	9	9	36	83	9	121	1	52	39	3	9
190	3	5	14	2	10	4	2	12	20	4	22
162	6	155	1	21	13	2	4	2	25	4	13
197	7	74	6	10	59	84	4	3	4	10	12
17	72	3	7	19	33	6	2	1	5	2	12
154	6	8	7	67	7	9	3	5	61	2	10
6	9	1	2	2	8	55	1	4	5	4	16
204	5	7	17	5	11	117	3	6	10	28	7
4	8	6	17	10	17	9	5	3	49	4	16
220	9	6	12	18	13	5	17	2	8	4	12
7	9	184	3	3	9	3	3	3	6	13	117
164	12	17	22	1	10	117	2	3	7	4	13
195	7	163	3	11	14	77	1	3	4	3	11
182	7	8	16	6	12	8	9	3	18	2	15
167	7	52	20	1	9	3	3	2	6	28	7
211	7	4	10	7	47	4	3	4	4	20	14
28	13	9	6	3	11	6	8	50	31	2	14
11	8	7	19	3	7	4	9	32	40	15	7
23	140	11	8	19	24	10	4	25	31	5	8
176	3	7	7	2	7	101	3	21	3	4	11
215	9	3	6	7	12	11	5	2	4	15	23
47	13	150	1	6	23	111	2	32	35	35	11
5	11	24	12	90	134	2	3	2	4	2	10
7	15	5	7	3	8	6	4	1	3	5	10
54	6	4	8	2	10	1	1	2	3	26	114
133	5	33	186	2	7	3	2	32	3	3	13
5	67	17	59	2	11	5	4	2	5	30	30
16	9	3	5	2	208	96	2	33	27	5	17
4	15	12	19	22	5	9	2	2	7	3	12
6	10	4	7	2	16	7	3	3	9	9	42
65	7	176	3	73	10	101	2	2	3	11	40
156	7	116	2	9	7	4	3	2	9	3	9
9	11	3	6	5	18	3	3	3	72	5	11
8	11	2	7	24	6	7	17	2	24	8	75
163	5	5	26	2	9	3	82	1	3	79	71
10	11	4	6	4	20	87	2	2	3	3	13
15	11	7	7	60	11	75	2	22	19	34	7
6	34	103	3	3	11	2	3	48	37	26	17
198	10	3	6	2	8	3	21	2	5	2	13
160	10	8	9	1	8	8	4	2	4	3	21
6	11	6	22	16	9	4	3	88	3	21	31
13	7	12	118	3	12	6	3	2	6	6	77
14	7	14	14	3	44	5	15	2	12	36	6
6	12	191	6	12	14	2	3	8	5	109	93
98	8	187	1	2	211	3	4	2	4	23	10
6	107	107	6	49	30	114	2	2	4	20	32
171	4	3	4	94	19	2	3	68	34	2	11
3	9	252	6	1	6	3	73	4	8	1	4
57	7	104	2	2	184	89	3	2	4	3	8
5	8	4	6	9	61	61	2	32	25	3	13
3	21	3	7	4	12	88	2	10	67	5	8
4	74	14	87	4	62	66	3	2	3	9	137
164	8	3	7	102	4	6	3	2	4	6	26
28	8	14	14	9	103	16	4	5	19	5	19
198	9	5	10	40	35	3	3	43	38	16	18
56	12	7	39	9	8	5	16	22	20	11	10
4	11	9	12	3	11	4	3	3	4	38	76
5	153	5	9	50	82	107	2	4	4	66	18
169	4	160	3	81	3	5	4	2	4	3	44
10	69	7	19	23	14	1	26	3	5	3	10
199	7	4	5	2	8	6	3	2	4	3	13
26	12	7	8	2	9	2	3	2	6	4	19
31	5	4	7	9	26	7	4	4	3	5	28
2	16	7	25	7	12	51	2	2	14	60	61
201	9	135	2	2	8	13	4	6	5	10	90
23	9	3	6	4	10	22	3	2	3	23	8
189	4	37	18	10	11	2	2	2	5	4	12
170	8	16	160	11	10	97	2	5	8	3	8
13	8	11	8	21	11	164	2	4	9	75	104
6	16	15	153	12	10	2	3	1	4	21	52
7	18	8	14	8	72	4	6	1	4	3	17
172	5	117	3	39	69	5	4	29	22	13	24
190	6	4	10	8	9	8	13	1	100	5	10
201	6	69	4	5	9	5	13	32	16	10	158
140	9	3	6	6	20	9	3	47	42	8	26
149	11	9	7	6	12	99	2	1	4	73	68
49	12	13	9	4	9	61	2	2	53	2	10
7	143	12	34	4	11	3	4	1	4	4	100
142	7	5	11	2	17	142	2	3	68	3	11
2	11	3	5	5	44	7	11	32	19	3	15
197	7	186	3	5	7	73	1	6	64	2	11
152	7	185	3	3	7	6	18	4	43	87	63
5	17	7	62	3	9	85	1	1	3	69	15
12	7	10	15	32	9	43	2	1	3	3	22
24	12	6	7	2	9	6	5	20	3	59	97
4	7	5	8	3	8	5	3	2	6	3	15
57	7	17	7	2	9	24	3	1	29	12	89
33	7	67	3	100	18	5	3	5	34	17	50
211	5	3	7	2	17	2	4	3	5	1	2
100	8	203	1	2	17	2	3	2	4	3	33
5	8	152	3	2	13	8	40	3	10	2	8
19	9	7	12	8	38	7	3	8	5	78	90
13	10	5	8	3	8	90	2	3	5	3	7
4	8	3	5	5	102	2	2	44	43	21	41
9	19	253	7	4	11	89	2	28	3	41	40
191	8	3	7	2	17	60	2	2	9	6	12
8	11	222	6	32	61	117	2	1	6	2	16
4	11	62	3	10	35	8	35	27	14	117	103
186	6	4	8	5	19	3	3	65	4	20	8
213	10	22	194	2	10	3	4	4	11	5	40
7	18	7	8	4	14	3	3	14	5	3	6
218	8	18	46	4	18	3	3	2	4	69	76
21	9	4	7	16	83	3	3	2	4	17	8
3	8	116	4	2	9	9	4	3	4	51	133
7	11	9	15	8	140	2	3	12	33	4	20
199	6	21	15	26	17	107	2	2	5	7	12
28	11	60	4	4	42	10	4	1	4	4	16
20	10	60	3	3	16	77	2	33	4	4	31
20	64	3	7	4	10	3	4	3	5	3	11
17	10	6	39	1	6	116	3	62	30	5	24
169	6	5	19	2	18	102	2	2	5	1	7
244	9	14	8	74	11	9	10	7	5	2	7
3	17	109	3	14	99	99	3	49	41	10	113
10	9	4	8	2	5	6	5	2	5	2	12
9	12	7	7	2	9	4	5	3	54	8	95
7	19	5	6	3	23	78	2	2	4	3	7
194	10	5	9	33	13	4	37	5	6	4	15
9	29	3	7	23	33	3	3	16	37	2	9
13	30	156	2	13	6	85	2	66	39	2	6
190	5	156	3	2	11	8	11	3	4	18	151
18	8	221	4	4	12	7	3	1	4	4	42
201	7	168	3	13	159	63	2	1	4	5	8
8	9	5	9	4	116	3	3	11	10	3	13
128	12	5	6	14	12	120	2	14	6	6	14
113	9	7	7	4	9	5	7	2	8	4	15
184	8	65	2	49	10	6	29	13	22	1	9
23	11	2	7	2	7	4	3	2	5	4	24
11	21	6	11	26	22	58	2	2	9	2	41
19	8	8	9	40	35	71	2	4	60	2	13
185	7	7	23	10	153	71	3	6	57	1	2
159	4	19	7	85	7	118	2	21	26	7	8
8	9	8	11	11	27	126	1	3	98	3	19
220	9	5	13	3	8	10	3	3	52	3	15
111	3	9	7	3	8	3	4	2	4	2	10
197	8	140	3	48	34	2	3	4	6	4	11
210	8	182	1	4	54	42	5	2	4	2	11
168	4	186	2	3	16	13	3	18	14	80	106
6	8	5	7	8	130	75	2	41	4	2	12
6	8	137	2	3	10	46	1	2	4	3	10
22	10	5	8	3	8	5	19	1	6	2	13
15	7	3	7	39	15	96	4	8	5	4	9
111	4	10	7	21	10	98	2	1	4	3	6
4	8	5	7	2	7	4	3	44	36	5	11
7	11	200	3	2	16	86	2	3	27	2	12
5	9	6	18	9	12	6	4	4	4	2	8
4	8	22	233	2	13	3	34	11	4	2	13
22	12	39	10	5	9	115	2	46	41	12	169
3	35	254	7	4	9	11	3	50	46	23	30
3	12	8	6	3	11	7	10	40	32	9	77
181	6	12	45	8	12	3	13	6	6	6	173
47	11	123	10	6	134	1	3	1	3	28	9
143	9	201	1	5	30	2	2	1	3	4	16
10	7	3	14	6	11	37	2	45	4	2	18
171	5	11	9	3	14	68	3	2	30	99	65
201	9	5	8	4	11	3	2	50	51	12	135
27	9	170	2	6	9	3	3	2	5	3	7
9	9	2	51	11	49	86	2	2	4	3	15
6	18	8	8	8	133	115	2	1	3	31	164
213	6	22	12	18	17	2	4	5	5	2	7
226	7	5	7	24	8	2	2	2	4	3	15
6	11	186	2	53	6	66	2	2	4	1	9
5	16	6	16	20	9	5	39	2	5	4	9
22	9	9	9	4	18	2	3	95	48	28	27
24	12	10	13	8	23	2	3	1	3	5	9
4	10	187	2	1	7	67	2	6	81	3	8
7	11	2	13	2	9	6	3	12	115	3	13
10	8	36	72	7	63	3	29	1	86	3	9
12	29	21	6	4	12	109	3	2	6	32	9
9	9	117	3	5	9	4	4	64	33	2	9
41	9	103	1	13	77	123	1	11	15	4	35
6	15	195	4	15	13	11	35	2	5	20	10
8	12	13	9	8	20	1	3	2	4	6	22
4	6	8	13	7	52	5	20	5	49	4	7
8	12	8	9	7	11	7	9	2	8	3	9
240	10	192	4	2	7	15	4	2	5	3	13
45	12	82	2	3	147	92	2	14	15	3	12
79	7	6	7	14	24	87	2	11	5	5	8
56	21	29	10	10	37	69	2	3	6	5	10
6	35	12	9	6	12	11	4	1	4	3	7
15	7	3	9	3	33	97	1	3	16	5	13
29	11	3	8	45	5	80	1	2	4	4	13
74	5	45	29	2	28	43	2	3	5	3	12
136	5	5	8	13	15	16	8	5	32	8	109
1	5	127	3	4	12	7	16	2	4	6	9
7	13	6	10	10	148	6	37	19	18	12	84
177	6	199	1	1	10	78	1	3	11	9	9
6	13	12	10	1	9	3	3	6	104	2	11
70	9	8	7	6	123	6	3	2	4	10	22
178	8	3	94	108	8	61	2	2	8	8	6
45	5	6	6	3	9	47	2	4	15	4	10
147	13	9	7	4	10	5	7	2	3	7	84
182	10	5	6	10	9	5	8	2	7	4	17
5	16	8	9	5	10	2	2	42	39	12	98
10	12	202	3	4	11	6	14	2	13	3	42
9	19	4	27	8	18	55	3	3	27	23	8
38	8	7	6	6	34	84	2	4	43	5	17
114	8	3	8	2	12	15	3	26	14	5	20
10	8	4	11	105	7	4	7	6	22	4	16
122	7	196	3	4	12	2	3	2	5	4	34
108	12	5	8	4	9	87	1	2	4	6	11
229	12	205	2	9	75	2	3	2	16	12	104
7	22	28	15	9	24	89	2	43	39	5	10
204	7	169	3	2	9	3	4	3	5	2	8
5	208	254	6	3	11	6	4	16	4	7	10
113	4	193	2	11	152	37	2	3	4	10	72
10	13	169	4	45	8	91	1	2	4	1	2
113	8	13	10	14	4	3	4	8	5	3	10
5	10	62	4	2	8	1	3	1	4	15	111
5	16	174	3	5	12	86	1	7	4	7	55
5	17	4	5	2	6	13	6	9	36	7	46
7	53	45	2	6	12	122	3	23	17	1	4
11	8	2	5	8	16	134	1	28	17	2	12
217	11	6	8	8	10	1	2	4	56	13	56
6	11	3	9	7	66	2	4	2	3	3	8
7	10	5	7	6	55	85	1	7	8	2	7
8	13	3	7	5	15	70	4	5	5	8	9
147	5	72	4	10	33	6	43	6	4	5	23
5	8	5	7	2	11	1	67	60	51	6	8
23	9	15	8	53	5	5	4	2	4	6	8
67	10	172	3	4	10	7	3	4	5	2	7
208	10	247	6	2	11	84	2	2	3	3	7
9	15	14	27	3	24	6	4	2	10	38	9
15	56	254	5	3	17	2	3	2	3	21	9
206	11	9	8	3	9	2	3	2	21	4	15
6	9	3	9	1	8	117	2	51	44	4	10
12	19	4	5	15	177	76	2	5	5	13	12
46	11	138	2	2	9	3	4	6	93	3	11
107	7	12	90	49	17	69	2	10	7	7	59
5	8	7	7	7	27	4	3	3	28	35	7
145	4	5	6	3	12	71	3	1	4	4	10
192	4	2	7	49	12	3	6	2	3	3	13
9	16	157	2	2	11	16	3	47	22	18	242
8	18	129	4	3	17	52	2	10	5	3	16
27	10	124	4	2	11	3	4	4	5	7	72
6	10	11	170	13	31	3	6	12	8	13	9
25	10	5	8	11	87	119	2	2	20	2	10
5	9	5	20	30	6	2	4	37	38	37	8
22	82	165	2	1	7	60	2	2	41	2	17
3	27	105	3	5	9	5	26	8	6	12	141
6	9	8	8	2	8	124	1	12	5	5	7
28	11	9	14	22	1	3	2	2	5	3	16
8	8	4	9	16	194	53	7	4	35	3	37
4	10	144	4	2	13	68	3	4	9	3	8
20	29	11	130	4	199	144	1	2	10	3	11
30	4	189	3	90	9	68	2	3	11	4	4
5	8	14	12	16	114	73	2	21	10	4	16
12	11	204	1	2	10	61	6	114	4	28	9
185	7	4	8	1	8	7	3	4	40	5	30
7	27	6	9	4	18	80	1	6	50	51	10
146	4	227	1	7	8	3	4	2	5	5	10
22	8	4	9	3	9	12	3	3	5	4	15
199	5	223	2	45	43	131	2	2	4	6	31
6	17	17	23	3	10	7	4	42	21	8	56
173	7	15	8	3	11	89	2	2	3	3	17
7	14	177	2	12	13	2	3	2	6	6	13
16	10	3	9	45	38	4	4	2	16	18	10
15	20	7	16	2	8	121	1	1	3	9	89
212	6	6	9	6	106	3	8	2	6	3	13
5	68	212	3	2	10	74	2	2	6	7	107
1	2	2	6	1	8	8	10	11	5	4	20
3	11	8	9	7	9	104	2	7	4	4	15
11	65	165	2	2	9	31	4	14	17	10	123
23	13	110	2	6	10	17	3	2	5	2	7
20	7	9	7	63	4	14	3	2	19	15	119
168	11	112	4	7	158	10	27	2	2	2	7
25	11	5	9	10	10	16	3	6	6	7	7
80	8	28	12	13	135	6	45	2	3	3	13
4	9	10	9	17	144	98	2	2	3	34	7
189	6	216	-1	14	6	77	1	3	5	2	9
9	22	9	7	3	17	1	3	5	40	4	9
13	7	7	9	5	18	52	3	4	5	56	7
7	13	14	8	11	171	6	43	16	5	9	46
133	7	3	7	31	5	2	3	2	3	14	8
4	10	6	7	14	12	3	4	8	5	2	6
6	23	137	2	46	10	10	3	128	3	8	9
22	8	17	14	3	10	2	5	5	60	12	68
5	13	3	7	2	9	6	3	11	7	15	68
11	8	17	7	2	7	6	3	7	110	41	214
7	10	173	2	2	8	5	3	93	8	23	223
4	10	9	40	84	9	76	2	2	4	13	9
10	35	205	3	9	14	5	4	5	5	5	13
139	13	161	2	6	16	42	8	3	16	2	9
155	10	223	3	4	8	16	5	13	5	3	7
242	13	6	11	4	12	6	24	5	5	10	9
199	11	144	4	19	4	65	8	2	3	34	7
6	7	3	10	2	8	6	26	48	18	3	13
16	78	19	6	5	42	2	2	2	5	3	10
20	8	161	2	4	18	15	3	31	31	4	19
11	54	16	23	3	11	13	4	20	13	2	11
160	9	8	10	4	7	59	2	8	73	3	23
4	8	5	9	3	13	82	1	5	63	3	12
8	17	4	7	6	7	122	0	3	3	2	8
223	6	10	7	7	31	17	4	2	6	3	7
5	9	5	7	2	9	31	2	19	10	10	145
13	11	15	8	9	12	93	2	2	5	3	12
8	14	7	8	12	80	4	41	3	5	6	57
6	20	40	5	4	9	10	4	2	5	3	10
137	8	5	8	30	11	85	2	33	14	7	12
5	8	190	3	5	10	60	3	3	4	23	9
154	8	170	3	2	9	6	4	4	79	10	50
28	124	5	7	11	76	28	3	2	3	3	13
6	12	9	9	2	7	5	3	2	33	4	26
7	9	4	17	8	28	3	3	29	16	23	9
197	6	2	111	5	33	3	4	2	3	11	7
8	8	105	3	6	47	70	3	2	7	13	187
4	12	3	8	2	8	97	2	2	9	7	110
9	21	137	1	2	12	4	4	3	4	4	14
4	6	22	6	9	14	65	3	29	17	5	30
6	15	7	7	3	11	4	4	3	23	3	18
7	27	9	20	13	5	4	19	3	69	2	8
128	4	5	23	3	29	5	15	10	4	24	6
20	112	5	12	21	11	105	2	5	7	4	10
206	11	4	7	10	18	2	3	5	6	12	203
5	10	8	22	3	9	70	3	9	66	5	13
5	199	4	11	27	42	109	2	10	5	3	17
18	188	135	3	2	9	45	7	9	64	2	8
8	9	7	27	3	15	4	8	8	69	31	8
140	12	139	3	2	8	8	3	2	3	2	8
4	8	114	4	4	7	109	2	3	6	10	52
7	11	5	21	2	9	37	7	2	4	11	57
8	9	4	11	24	161	3	4	43	24	46	7
174	8	112	2	12	86	91	2	2	3	27	9
8	17	4	7	2	9	3	3	72	6	2	9
1	2	3	13	24	8	2	30	7	3	3	13
5	14	4	15	5	35	2	4	2	4	2	8
8	20	250	3	6	9	3	10	3	4	5	23
9	17	16	11	75	10	2	4	2	3	2	13
6	11	6	10	7	63	136	2	3	37	2	11
178	5	10	31	3	25	3	6	7	15	24	7
5	8	3	14	6	7	101	2	5	14	3	26
5	10	32	9	2	10	123	2	35	12	2	7
18	68	4	28	88	19	4	5	4	52	3	13
4	7	6	11	4	32	3	8	10	61	3	12
108	6	5	8	4	19	10	21	2	5	2	8
17	12	4	20	2	9	4	4	2	8	16	64
9	9	4	7	5	84	90	2	3	7	3	7
21	131	102	2	3	12	66	2	26	13	3	9
188	6	7	10	3	10	20	4	8	72	3	31
10	22	3	9	5	6	85	2	11	3	15	92
3	7	10	11	72	8	7	69	2	6	9	19
36	46	9	14	12	22	33	2	6	23	3	7
133	9	123	4	4	23	68	2	36	19	8	79
6	10	3	7	8	8	5	42	2	3	3	13
11	122	8	83	4	10	4	5	85	52	2	10
10	15	10	8	13	169	4	6	19	4	2	13
30	163	7	13	77	10	2	5	9	5	3	25
12	7	118	3	1	9	7	61	5	16	9	73
10	129	11	32	4	11	4	31	13	5	15	11
217	6	7	8	1	9	2	2	2	6	10	148
8	17	3	9	4	10	5	43	9	5	6	13
21	7	9	9	13	15	5	7	43	18	8	8
12	22	27	5	12	172	15	3	7	5	3	11
8	8	99	4	4	10	73	1	15	6	3	13
10	12	9	6	2	16	6	18	2	5	4	13
175	9	5	9	2	16	7	21	77	45	5	47
121	6	22	208	3	11	4	38	5	5	3	18
4	7	6	8	1	8	4	31	11	7	2	10
19	8	227	2	2	12	2	3	3	43	2	12
11	16	139	3	5	9	14	3	2	3	2	170
7	114	123	3	8	15	65	3	2	4	26	8
14	18	3	22	2	7	3	4	5	39	2	7
237	6	4	17	8	26	2	3	9	63	3	15
4	5	254	4	11	12	100	2	2	7	4	29
3	10	237	5	3	9	7	42	3	5	4	22
122	6	184	2	3	10	96	2	55	41	4	10
8	10	180	3	155	-5	9	20	2	4	13	10
17	34	4	30	5	34	5	34	34	18	3	19
13	122	1	1	22	4	50	6	2	5	2	9
192	8	5	11	49	4	82	1	2	3	2	167
14	17	10	183	2	8	7	19	2	9	2	7
146	5	3	6	4	17	81	2	1	4	6	61
4	7	104	4	2	10	109	2	4	72	16	86
11	16	3	9	5	23	2	6	46	45	2	9
112	10	7	10	2	9	123	1	3	23	3	13
221	9	5	9	3	15	17	5	50	48	19	8
10	73	4	7	1	8	112	2	7	5	2	6
13	8	10	11	5	32	6	18	83	5	4	15
6	9	13	9	9	54	7	63	3	7	1	3
154	10	5	8	2	9	8	3	4	5	2	9
5	10	14	8	2	9	4	6	3	5	3	9
203	6	18	88	59	4	17	3	2	13	2	11
7	13	7	32	2	9	3	7	2	6	4	21
5	17	3	7	4	10	44	10	2	7	2	18
127	10	22	6	72	1	40	8	3	6	4	24
7	22	18	211	4	21	15	3	29	20	4	35
202	5	181	2	35	6	12	4	3	28	5	25
187	7	16	9	2	9	113	3	6	14	10	142
9	86	6	7	3	15	49	5	2	4	3	12
198	7	4	7	6	10	70	5	3	4	2	9
5	10	4	8	4	18	6	62	3	27	2	8
3	104	5	12	3	12	88	2	2	4	3	9
3	21	6	7	16	197	127	1	45	19	37	200
168	4	7	12	16	9	7	63	4	4	2	5
140	5	4	7	5	11	7	19	3	4	2	19
12	13	14	189	3	9	5	6	2	4	6	84
10	9	213	3	4	28	5	5	9	64	43	7
152	3	4	13	77	4	3	7	9	28	3	9
208	6	5	6	4	12	7	46	78	49	26	22
20	8	14	9	17	13	3	3	7	10	5	30
154	6	3	7	11	8	4	30	2	4	3	18
23	36	116	2	54	43	128	1	3	6	34	6
111	8	4	11	2	9	53	2	5	55	2	8
8	8	5	68	1	7	91	1	3	42	19	222
14	8	4	16	3	27	7	41	47	1	3	20
9	9	3	7	20	17	35	8	2	31	1	238
3	10	9	162	6	29	6	14	2	3	4	18
20	10	4	23	35	66	2	4	2	3	2	11
5	11	28	19	2	10	6	47	4	36	2	10
4	29	142	4	3	16	150	2	7	72	7	80
228	10	16	18	3	10	50	2	8	97	2	11
3	4	3	14	1	8	3	3	3	50	3	8
224	6	3	47	4	9	10	3	2	5	2	8
179	6	3	6	13	9	2	3	5	56	2	7
198	5	3	9	6	15	49	2	3	4	3	22
14	32	5	103	3	17	4	8	3	5	2	7
4	5	9	7	3	34	2	4	3	13	7	101
8	9	81	2	3	24	19	4	4	36	3	15
4	8	34	3	12	9	14	5	3	4	2	10
184	11	9	33	28	20	5	4	3	5	10	86
19	8	3	7	7	44	3	4	4	22	7	23
198	10	3	11	31	13	9	70	2	4	3	13
139	4	7	9	8	27	71	4	3	6	2	7
64	7	192	2	4	11	3	10	11	15	5	31
33	10	169	3	3	12	6	45	22	35	2	6
4	7	4	9	3	142	2	3	2	5	12	9
15	12	4	8	2	9	2	3	2	5	4	23
24	8	5	12	3	13	7	3	2	18	2	94
20	11	3	6	2	10	4	3	10	5	46	105
5	10	5	6	2	8	4	8	4	71	3	8
13	81	117	3	10	8	2	2	8	6	2	9
93	7	10	15	2	10	2	3	2	4	8	26
11	13	5	9	3	10	4	13	10	10	3	24
4	6	82	2	17	196	6	3	4	38	2	15
8	11	9	165	40	5	3	6	4	4	3	10
12	51	1	188	4	38	1	2	2	4	3	8
10	13	13	9	6	9	10	3	20	6	5	45
3	9	4	7	12	9	85	2	2	3	18	162
12	16	196	2	7	7	9	52	95	70	80	65
237	9	4	8	2	6	6	21	5	13	23	8
4	29	45	3	4	10	5	35	2	5	2	9
12	64	9	164	2	7	108	2	5	5	3	9
14	8	7	109	96	5	13	3	7	5	4	9
142	11	32	204	72	2	3	89	3	9	13	194
3	14	179	2	4	12	8	69	2	5	19	164
113	5	6	80	9	12	5	27	2	3	1	8
6	19	6	79	6	13	12	79	2	3	3	13
38	7	7	13	2	7	57	1	3	5	13	105
246	8	106	3	3	9	75	2	5	83	32	8
9	11	4	9	11	8	3	2	4	45	5	154
9	16	3	9	9	8	51	6	3	6	2	11
5	11	7	29	3	10	8	3	3	5	5	7
22	150	5	196	2	13	5	3	2	5	9	32
202	6	21	128	104	2	5	68	23	14	5	169
218	10	106	5	2	7	76	1	2	6	3	12
220	9	6	23	6	19	5	5	3	7	3	16
211	2	49	4	5	10	41	2	2	7	2	17
5	13	12	136	5	61	3	3	3	3	3	9
3	9	11	63	2	107	5	3	2	3	3	12
106	7	171	5	12	108	8	14	18	8	7	18
13	9	111	2	3	11	2	2	2	4	28	9
166	6	135	3	6	149	62	1	7	14	4	9
163	5	4	17	15	126	13	3	3	10	5	225
15	9	170	3	2	9	3	4	3	36	14	136
181	10	13	124	33	173	11	81	14	5	2	10
184	4	12	8	3	11	4	3	4	45	8	72
228	9	5	18	11	58	18	3	2	3	3	15
5	25	3	8	3	8	12	55	50	3	3	21
32	9	2	6	2	9	5	4	16	5	3	12
184	6	158	4	15	9	4	3	2	5	2	9
4	13	16	7	2	9	4	4	2	4	2	23
185	4	10	8	5	201	4	17	2	4	21	188
179	8	3	6	2	8	3	3	1	4	1	6
16	8	3	5	4	18	3	3	2	7	8	95
44	7	3	6	6	8	8	57	3	19	92	66
7	24	5	5	9	130	6	3	7	4	2	9
10	17	9	130	2	9	7	15	6	128	3	8
85	7	7	152	4	75	89	2	2	4	4	36
9	216	0	220	3	14	8	19	18	11	7	160
190	6	1	4	5	10	7	42	3	4	3	14
4	18	2	10	4	9	2	2	19	5	7	43
4	10	5	30	29	18	8	6	2	11	2	7
7	8	4	20	3	10	5	2	3	6	2	11
129	5	205	5	3	7	84	1	2	4	3	15
17	65	3	7	4	21	3	6	2	4	3	8
213	9	3	9	1	8	15	3	2	6	16	8
173	6	8	50	14	8	141	2	3	5	2	10
85	6	5	11	2	9	54	6	5	51	23	9
169	6	8	30	2	69	6	28	2	4	3	14
135	12	4	66	8	8	5	2	23	15	4	11
14	10	108	4	2	8	4	4	5	65	3	18
149	4	192	4	11	8	3	4	2	9	2	13
7	12	4	8	7	17	91	1	3	6	4	8
5	9	29	4	3	13	58	2	3	5	2	12
14	8	3	7	8	27	43	2	39	4	19	9
6	8	140	2	14	49	112	3	3	35	4	30
236	5	2	7	12	126	15	3	5	66	3	13
161	10	5	5	3	11	2	3	47	16	3	24
18	44	3	6	96	3	3	5	2	5	20	7
174	4	7	12	3	10	3	3	34	18	40	7
4	5	3	13	3	27	113	1	19	5	8	33
138	6	137	4	3	13	4	4	11	7	9	88
194	7	137	3	5	16	8	7	2	5	4	11
43	8	4	7	25	7	10	9	3	61	2	15
193	5	3	4	7	34	3	3	40	19	2	9
4	8	2	7	3	14	5	3	2	4	3	16
12	22	4	15	3	11	17	5	3	5	2	16
79	7	3	11	2	7	4	5	89	46	15	12
97	6	203	2	8	8	4	11	6	4	3	41
15	136	76	6	2	11	6	4	2	5	2	17
98	6	5	33	6	7	3	3	2	8	9	82
6	9	184	2	3	35	111	3	7	5	12	126
18	16	110	4	3	10	106	1	3	5	4	16
101	5	2	5	67	4	4	2	47	4	5	19
6	14	4	7	14	101	95	2	2	3	4	41
18	42	5	8	6	36	4	3	3	4	8	65
30	11	68	4	81	3	1	1	6	5	3	14
176	7	4	9	2	8	7	50	4	4	3	9
6	12	4	43	5	7	21	5	2	91	4	80
202	9	4	9	17	9	7	3	2	6	4	11
20	8	13	26	11	9	8	35	5	13	34	7
3	9	10	32	4	31	38	5	1	3	6	94
172	8	7	13	8	9	43	2	4	76	2	10
4	6	15	26	115	-1	4	4	3	4	5	14
136	10	12	8	2	7	3	3	2	6	11	12
140	12	12	31	6	26	6	3	9	9	3	25
13	49	3	9	21	13	70	2	3	22	4	14
5	14	15	238	1	8	3	3	2	6	4	17
3	4	3	15	3	13	7	3	2	5	3	20
6	43	7	8	10	123	122	1	15	7	2	8
9	27	4	8	10	19	4	2	11	5	18	147
30	11	4	20	3	12	4	3	3	5	12	123
5	8	7	15	4	30	4	2	3	3	2	8
243	4	8	19	3	15	16	43	16	8	2	10
81	2	42	11	8	99	3	5	3	21	3	19
19	167	13	11	6	7	3	6	2	3	3	13
2	4	144	4	9	8	7	47	11	7	4	11
9	84	11	33	3	10	3	3	18	9	10	9
4	10	3	7	20	26	7	3	3	5	18	29
4	19	2	4	31	31	111	2	2	20	2	6
13	50	13	6	11	25	5	3	117	8	7	63
4	7	9	79	4	8	3	4	63	26	28	191
12	18	5	9	7	11	68	3	8	5	8	8
231	4	6	34	6	12	9	3	3	4	12	11
9	70	116	3	8	8	4	34	42	4	2	5
137	6	9	38	8	21	7	39	2	2	3	19
205	8	12	35	9	10	6	54	2	6	5	7
26	8	136	4	4	13	6	47	70	36	3	32
179	9	3	6	7	23	94	1	3	5	6	7
138	4	4	55	2	9	3	2	2	5	5	9
5	12	4	10	5	26	18	3	7	55	4	35
88	12	5	10	5	16	71	3	2	7	8	9
5	114	17	10	7	23	126	1	11	6	4	10
4	18	4	25	2	11	3	4	4	4	3	17
207	8	6	22	6	204	64	2	5	5	8	9
3	14	6	79	28	120	4	7	4	5	3	10
17	92	4	8	5	20	9	3	3	10	5	11
24	9	5	8	1	8	5	2	2	12	2	8
9	10	3	8	10	8	3	3	6	49	2	10
221	10	2	6	5	10	5	3	5	71	7	12
10	8	4	8	5	15	16	3	59	40	2	9
235	7	12	9	3	12	5	12	2	8	3	39
108	8	95	3	4	17	31	52	2	8	3	8
163	5	2	7	14	18	55	7	81	21	3	15
17	8	4	21	9	192	2	2	3	5	11	19
6	12	9	9	13	8	8	3	2	4	17	168
7	100	3	11	5	11	3	2	2	8	7	63
12	140	6	9	3	12	73	1	2	6	35	8
7	8	2	10	83	4	86	2	3	96	2	13
18	17	8	129	3	12	9	47	4	4	3	221
5	8	6	8	2	75	3	2	5	5	28	15
6	5	156	5	4	11	86	2	2	50	11	131
14	7	4	58	2	9	93	3	14	8	23	8
8	9	11	9	1	9	3	5	4	64	3	11
12	8	4	17	2	13	80	1	10	7	2	13
207	10	2	11	3	24	6	41	6	52	2	14
176	5	4	9	3	11	42	2	7	8	14	8
65	8	2	48	2	9	10	8	47	32	3	11
218	9	4	12	59	4	7	38	3	26	6	82
3	10	183	5	4	36	41	51	3	9	3	29
6	8	5	21	4	10	120	2	4	4	2	9
10	22	188	4	4	20	82	1	32	3	4	42
209	2	10	32	2	12	12	38	6	109	7	98
36	11	3	8	3	9	9	99	2	4	9	8
217	7	2	6	4	18	3	6	23	12	6	8
158	8	6	7	13	13	123	1	84	10	37	15
3	9	102	3	40	16	11	3	4	5	13	26
3	43	9	8	6	54	107	2	1	5	5	24
8	14	10	30	2	10	73	2	5	22	3	7
79	2	175	3	14	138	7	3	4	14	33	16
7	22	3	15	4	11	3	3	2	5	5	13
11	7	29	7	2	5	70	2	1	3	2	8
51	9	8	17	14	8	19	4	5	25	103	59
5	9	93	4	3	10	12	66	42	4	5	12
4	8	3	9	5	10	62	2	30	15	3	21
5	10	5	8	4	16	12	53	5	22	21	216
226	6	4	5	10	165	15	3	2	5	2	12
4	7	192	3	1	10	5	4	2	4	10	16
4	9	23	8	2	9	4	19	2	8	21	8
10	10	4	17	8	119	5	4	2	4	3	17
4	10	10	122	3	90	12	3	4	5	3	7
172	4	7	20	5	14	6	35	7	58	4	10
31	9	5	10	5	14	85	1	18	8	3	9
8	8	14	9	9	11	3	2	123	4	25	196
12	136	4	9	4	32	52	64	2	8	14	138
148	6	12	205	4	13	110	2	2	147	5	33
156	7	14	9	3	8	85	1	2	5	19	195
116	6	10	30	8	117	2	3	2	4	25	9
3	9	48	7	5	6	81	3	2	21	10	14
13	13	158	3	9	19	5	5	40	40	4	8
11	18	26	7	5	41	115	2	70	35	2	10
120	13	23	7	5	10	4	3	111	4	3	10
217	14	5	9	3	10	102	2	50	19	3	11
14	13	9	21	12	180	5	4	2	50	13	19
11	28	95	5	2	11	7	3	2	6	3	13
95	11	7	9	6	7	26	5	11	53	10	8
183	8	5	25	6	8	3	3	11	7	3	13
34	7	27	6	1	9	9	9	4	105	17	158
4	19	5	8	24	6	3	4	3	60	3	14
11	15	7	9	2	9	12	3	33	4	9	91
35	7	3	7	75	2	107	3	8	6	11	8
158	8	3	13	2	15	57	3	6	22	3	6
9	8	3	7	9	8	87	3	2	4	6	10
211	4	6	11	7	21	12	3	4	64	15	146
6	16	5	8	11	8	3	3	5	56	2	9
189	3	6	7	3	14	8	50	3	33	4	11
225	13	3	7	6	14	102	2	2	5	3	15
3	8	179	2	5	11	30	4	16	7	4	41
7	92	3	28	39	7	5	3	6	69	5	22
150	7	14	15	7	99	3	3	15	4	12	38
5	8	164	3	4	11	3	3	3	8	9	36
107	3	144	5	5	6	68	2	2	4	4	12
30	10	3	7	5	33	20	4	2	6	14	10
4	14	4	7	6	7	120	3	2	5	24	6
187	6	8	86	50	4	16	6	9	5	27	14
12	9	5	8	3	15	108	2	119	4	2	11
17	28	5	8	8	91	8	3	2	18	4	21
57	3	12	19	21	6	6	3	6	5	3	11
21	8	7	8	6	19	118	2	1	7	6	24
188	5	14	17	33	174	102	2	2	5	34	13
10	8	3	4	3	10	32	6	6	4	3	9
21	17	5	11	5	100	9	86	6	63	7	9
8	54	4	9	45	3	99	2	70	30	5	9
6	14	5	9	6	54	131	2	21	3	23	227
5	9	3	9	4	31	7	40	11	74	2	15
133	6	189	3	9	27	9	48	10	5	4	30
6	18	8	10	57	2	85	1	6	4	6	13
223	7	3	9	3	9	129	2	2	8	2	11
3	6	19	7	4	14	2	4	9	56	6	10
23	8	3	13	6	18	5	12	1	5	3	9
6	17	8	7	14	61	10	3	64	8	4	74
5	10	2	6	3	11	76	2	2	4	10	8
60	3	7	9	8	212	87	2	10	8	2	10
12	7	4	6	4	142	95	2	4	93	44	41
150	3	167	3	3	13	116	3	45	19	50	41
217	7	3	18	3	9	80	2	6	5	3	22
5	125	7	71	10	130	4	4	2	4	1	5
7	15	5	7	13	150	97	2	41	14	23	201
6	8	6	8	2	12	4	9	1	86	4	24
136	4	6	10	16	131	118	2	45	23	3	16
158	5	21	8	6	17	96	2	2	11	28	26
139	8	7	10	3	12	3	2	1	4	24	11
53	8	7	62	3	14	105	3	2	5	13	125
104	3	7	190	3	10	3	3	2	4	2	18
37	16	115	7	69	2	3	3	2	5	21	11
5	7	3	9	4	9	5	3	4	119	25	7
6	12	11	9	10	146	137	2	34	3	3	19
5	8	7	31	2	11	101	3	2	15	5	43
166	5	18	7	8	8	5	30	1	5	3	9
9	51	31	7	2	8	7	2	17	8	4	8
17	11	6	8	5	8	102	2	2	5	3	11
7	21	11	9	2	8	92	2	19	10	39	5
2	7	108	4	10	9	122	2	40	43	29	12
138	8	2	8	4	9	4	7	2	7	2	11
18	148	4	8	10	26	5	3	2	6	8	82
6	15	3	7	4	8	75	2	3	4	23	180
13	9	8	13	3	10	5	3	99	3	21	23
203	4	5	112	31	23	51	2	2	5	16	158
2	7	8	28	66	2	4	3	2	6	2	12
15	8	42	7	3	10	7	4	29	11	3	43
216	8	4	21	2	7	86	2	4	4	26	11
3	8	11	126	2	11	4	3	83	7	10	10
10	97	2	7	2	7	101	3	2	6	4	14
226	9	4	7	2	122	51	2	4	12	4	28
6	7	2	13	2	8	11	4	132	4	2	10
3	11	8	10	4	56	59	3	41	20	17	149
11	55	3	129	3	6	9	4	43	64	2	8
242	5	2	6	2	12	6	34	14	8	3	9
4	244	4	9	6	7	3	3	55	5	28	4
6	23	5	7	28	27	9	4	2	7	6	13
5	70	18	7	13	12	6	6	2	76	3	9
7	18	3	7	5	29	21	5	46	23	2	7
8	12	7	10	2	12	3	3	4	54	15	16
4	7	135	5	4	8	2	2	1	4	25	8
97	6	5	75	2	10	83	2	105	3	2	7
6	10	14	10	2	9	101	3	2	4	4	9
168	4	5	10	1	10	130	3	2	5	5	9
239	7	6	16	4	24	114	2	3	5	14	156
196	7	2	7	5	86	94	2	3	20	2	10
6	8	4	7	4	19	78	2	3	62	4	13
23	28	17	7	2	21	59	2	17	4	34	11
5	8	6	169	2	7	85	2	4	6	91	48
5	51	8	94	4	20	101	3	8	6	3	13
206	7	15	20	14	9	94	1	2	8	3	30
8	18	6	17	13	159	7	69	2	4	2	8
209	3	4	7	10	201	95	2	2	7	2	10
123	6	4	7	2	12	10	3	14	9	14	182
4	36	30	7	10	31	6	4	2	3	3	21
11	14	192	2	2	11	9	4	1	4	2	9
5	11	198	4	3	10	4	13	1	6	3	8
215	8	7	10	3	9	142	2	2	3	26	69
11	24	7	20	1	8	2	4	2	49	9	10
5	8	59	5	5	13	7	3	4	5	6	68
10	10	9	10	4	15	83	2	2	4	3	28
115	4	5	9	2	8	6	5	3	6	10	42
4	8	10	7	2	11	5	2	6	20	3	8
4	7	5	12	3	14	2	3	3	4	83	37
4	8	11	8	5	17	71	3	55	61	29	207
163	5	3	8	32	118	83	3	18	8	22	10
5	6	163	4	3	26	79	2	2	4	3	26
3	8	9	7	1	8	45	2	3	55	2	10
7	18	20	7	23	7	68	3	4	45	7	74
4	21	9	22	3	7	13	5	2	6	2	10
4	7	6	19	47	2	111	3	2	9	2	8
5	24	3	8	70	3	86	2	45	22	2	30
31	10	5	12	70	5	120	3	26	13	55	36
225	6	9	9	32	6	59	3	5	6	3	6
198	5	116	4	2	10	2	4	1	8	7	12
18	7	10	10	9	26	86	2	70	30	2	7
8	26	206	1	3	21	57	2	2	5	9	83
51	5	112	4	26	8	72	3	2	7	3	9
13	11	9	78	8	10	52	2	6	19	2	7
112	4	5	8	5	92	102	3	3	11	24	9
131	9	4	37	4	16	10	4	2	3	2	9
4	11	2	5	4	11	3	3	2	7	1	8
8	15	181	2	3	8	8	4	25	52	3	8
125	3	4	6	1	8	5	13	58	47	1	6
5	9	4	7	8	137	4	12	5	5	2	8
19	16	9	6	2	8	3	3	2	4	3	9
9	10	7	16	89	2	100	2	2	6	20	125
92	2	5	11	2	8	3	4	2	6	20	4
5	7	7	11	4	10	12	5	8	5	2	7
3	8	21	7	23	62	91	2	2	6	3	10
4	10	3	8	2	9	9	3	78	5	27	31
144	4	3	7	2	9	53	3	2	4	60	48
14	9	3	7	2	9	5	3	5	5	4	8
5	10	36	7	7	8	80	2	103	7	4	34
151	5	2	7	2	8	4	6	1	4	2	10
4	10	2	7	16	38	90	2	2	3	14	9
10	12	14	6	2	9	8	7	1	47	4	28
4	9	28	7	2	8	121	2	44	2	2	8
8	23	7	77	4	45	37	3	2	4	6	28
5	7	168	3	2	9	3	3	3	5	7	9
18	15	5	8	4	10	125	3	29	16	4	28
14	8	4	8	2	20	95	2	4	44	4	36
215	5	12	27	2	5	8	4	4	10	5	18
160	4	8	90	3	7	5	10	5	4	70	37
4	12	32	7	3	7	71	3	12	8	2	15
47	9	10	44	8	42	8	3	5	114	3	8
5	7	7	20	2	12	3	4	33	3	3	11
159	7	3	14	33	25	51	2	8	21	7	17
5	9	140	4	2	7	76	1	100	9	2	15
17	40	2	11	2	13	93	2	17	9	2	8
102	7	8	18	7	17	7	86	3	5	4	19
94	6	10	16	2	10	92	2	3	4	1	182
5	6	3	8	8	13	6	4	9	39	5	34
10	8	8	12	2	11	6	13	6	5	2	8
10	14	4	7	18	16	3	3	3	45	5	37
96	6	12	21	8	15	74	2	2	10	85	51
12	16	29	6	2	8	8	92	3	3	7	11
232	6	3	118	16	45	68	2	5	4	1	5
9	7	9	125	74	3	4	7	80	31	3	27
7	108	219	1	3	6	10	5	6	8	7	74
195	8	3	182	2	9	6	3	3	40	46	8
8	7	16	7	2	7	99	2	10	12	1	2
6	17	29	7	4	15	85	1	100	3	2	9
6	15	10	116	3	10	80	2	2	5	4	45
4	9	4	8	12	12	11	4	127	2	4	9
13	82	19	8	7	32	5	3	2	4	60	36
2	3	11	71	10	8	2	6	3	25	3	9
7	66	3	6	9	79	5	3	2	4	17	220
226	5	2	50	2	8	4	5	2	4	4	10
4	8	6	9	2	8	115	2	3	29	2	9
183	6	3	7	2	8	13	6	4	3	61	54
6	8	6	11	4	10	4	37	1	5	4	24
3	9	4	7	10	18	90	2	3	9	4	98
4	10	3	7	19	116	5	49	11	28	25	8
12	16	23	7	27	182	119	3	2	5	4	25
56	4	5	172	7	26	96	2	63	27	17	10
227	7	23	158	9	48	71	2	3	35	2	6
9	9	4	9	4	26	68	3	2	3	30	23
3	7	3	7	23	8	1	3	20	3	8	104
7	7	3	113	8	139	5	54	2	3	2	11
4	8	6	29	5	30	7	106	2	76	21	27
45	9	14	7	3	10	3	3	2	4	112	83
210	6	10	8	12	211	108	4	4	4	5	12
11	32	8	8	8	15	114	2	2	6	13	148
211	6	10	11	1	8	67	3	5	7	22	10
4	6	186	5	8	10	3	3	4	4	7	6
29	4	3	14	27	6	3	3	2	4	3	10
192	5	6	12	1	7	2	3	3	34	3	5
5	16	8	36	1	8	75	1	6	53	10	17
14	15	11	9	2	7	118	2	3	6	3	10
5	13	2	6	2	197	13	4	39	17	113	72
4	8	179	2	58	37	95	3	3	3	3	8
4	9	3	7	2	12	5	6	3	5	2	13
4	9	3	6	10	10	108	2	6	5	64	30
5	21	2	6	3	6	77	2	3	8	10	14
192	3	152	3	1	9	11	4	41	25	12	209
8	21	18	6	2	9	4	3	116	4	81	42
58	6	4	8	10	17	2	3	2	13	10	119
4	8	3	12	3	16	69	3	2	3	4	10
21	10	69	5	3	11	64	3	3	3	3	11
46	3	3	6	39	36	3	3	109	8	2	86
7	55	3	13	3	11	83	1	3	22	2	5
138	6	5	20	8	52	57	2	1	3	2	12
4	7	19	7	8	21	2	2	1	4	5	8
186	5	4	8	2	9	39	6	2	3	4	13
4	10	148	3	54	39	87	1	23	12	35	8
4	11	3	6	18	7	3	3	97	51	1	6
226	5	3	12	3	10	99	3	3	84	3	16
79	4	4	9	2	9	7	5	2	4	3	28
9	11	4	12	2	11	6	3	2	4	31	4
19	132	4	20	5	21	6	63	4	7	7	9
9	5	12	11	2	8	13	5	2	3	3	11
6	13	4	8	5	31	100	3	2	4	2	10
194	4	22	168	3	24	5	3	50	21	41	8
4	8	145	4	1	8	102	2	3	7	96	36
215	7	4	8	2	9	102	3	2	30	3	12
21	10	26	6	5	54	5	12	14	8	2	11
27	9	25	21	2	5	111	1	2	5	13	11
6	7	5	14	3	19	3	90	2	4	3	10
11	24	3	7	21	9	6	16	81	28	28	4
10	11	8	17	11	17	5	35	10	48	19	10
186	5	3	6	3	11	88	3	4	14	9	74
6	7	6	134	11	10	110	2	3	5	3	8
3	7	3	8	6	37	6	4	7	61	56	36
6	7	13	35	3	15	109	2	16	7	2	10
7	12	213	6	20	108	58	2	2	5	2	6
5	19	4	10	2	8	6	4	6	27	4	9
5	10	2	8	3	10	9	85	34	4	87	102
10	18	6	11	8	25	4	3	2	31	3	13
4	7	5	11	2	8	69	3	2	3	23	11
36	4	2	7	10	25	74	2	3	4	1	5
1	2	3	50	1	9	72	2	4	5	32	13
13	9	10	7	28	212	63	2	40	3	4	20
4	26	4	8	48	16	88	2	4	52	4	11
6	161	22	6	9	167	10	3	3	4	1	2
2	9	14	21	2	15	79	2	6	14	2	8
99	3	24	8	34	14	8	3	114	4	6	15
3	8	30	7	10	9	3	3	3	5	4	31
15	150	2	8	3	6	93	2	4	4	3	15
6	8	5	13	6	88	2	4	2	3	6	11
8	7	18	6	3	13	5	5	5	68	4	7
5	12	3	6	8	22	2	3	2	6	6	16
3	7	5	12	10	47	3	3	2	4	1	7
228	7	176	3	22	123	5	9	87	45	86	67
8	30	5	9	3	7	4	9	6	5	2	8
124	5	25	8	14	8	2	5	2	6	1	6
247	6	2	7	5	11	108	7	2	2	2	6
14	69	2	9	2	9	52	2	15	6	7	10
47	13	4	8	9	22	90	2	7	4	1	7
17	15	11	6	5	20	3	4	3	5	2	9
204	6	7	7	2	8	2	4	18	2	16	18
22	10	11	11	2	8	7	113	5	5	2	15
4	12	6	10	30	18	9	5	2	14	2	10
4	8	4	6	4	16	37	7	21	10	69	46
3	28	4	8	2	8	7	102	2	11	8	19
137	7	17	31	21	9	3	4	2	6	7	84
2	2	5	8	27	9	57	3	2	5	25	8
24	12	125	4	4	8	71	3	4	13	4	11
3	7	10	9	2	9	70	2	7	7	2	7
4	11	2	7	3	10	3	9	3	28	3	40
6	8	25	7	5	10	93	3	86	37	32	11
5	9	4	78	4	15	2	4	2	8	2	6
6	10	1	2	2	20	6	4	3	28	4	11
22	10	9	18	2	9	97	2	40	5	5	91
6	8	8	31	7	89	3	3	37	3	1	9
7	8	6	10	32	8	5	18	2	2	18	152
5	12	7	35	3	78	3	6	94	3	4	9
16	9	2	6	3	16	4	3	98	44	4	48
159	5	12	45	5	69	70	2	9	18	2	7
5	7	5	82	3	49	77	1	2	6	27	8
6	8	2	6	2	12	14	4	9	34	1	7
3	9	2	7	66	3	101	4	3	4	16	28
10	20	2	5	3	9	80	2	5	6	2	19
4	7	5	6	2	9	71	3	2	4	4	88
195	6	3	8	53	7	44	3	2	4	62	47
4	15	26	6	3	8	6	41	2	3	6	8
6	7	5	36	7	19	7	34	2	4	22	10
4	9	2	9	4	200	89	3	2	4	4	10
24	6	10	127	6	9	92	1	7	92	80	40
208	4	5	6	2	16	2	4	8	48	2	7
240	5	182	12	2	11	3	3	9	108	41	29
221	6	4	8	1	6	3	7	2	3	2	10
12	13	155	4	6	39	7	78	7	59	13	10
11	36	9	7	2	9	118	3	17	4	2	8
15	9	25	7	3	26	99	2	2	4	1	6
18	8	18	36	15	18	45	2	16	6	26	5
139	7	6	7	2	8	92	2	2	4	2	9
52	10	4	10	3	21	92	2	2	9	3	12
10	10	91	5	2	7	94	1	2	10	2	6
7	185	23	12	2	16	3	2	93	41	2	8
8	8	3	7	1	8	34	1	4	6	3	9
8	35	145	2	25	80	2	4	3	67	6	11
193	4	3	11	4	8	108	2	97	43	59	37
20	16	3	7	34	41	5	29	3	14	1	88
119	5	7	33	11	11	10	3	3	4	2	8
212	7	5	11	9	65	11	6	33	5	3	8
157	4	25	7	3	34	110	2	1	4	9	7
216	6	38	6	59	2	5	22	4	12	21	6
22	24	39	6	3	14	8	6	11	5	13	11
3	8	2	12	3	15	2	27	96	42	8	114
13	8	4	7	9	7	36	3	2	4	27	12
237	3	17	7	2	10	8	95	14	8	2	7
7	7	8	9	11	11	107	2	3	5	2	5
133	3	2	7	8	21	2	4	2	4	31	9
5	12	22	7	69	15	12	4	55	3	4	83
4	11	4	10	9	15	104	2	3	18	2	6
3	9	140	6	4	11	9	3	3	3	1	4
134	4	45	7	2	6	94	2	4	5	3	6
4	9	3	10	17	197	8	66	62	5	2	17
14	64	9	29	6	28	4	23	3	64	5	9
5	8	4	9	7	24	2	3	6	5	3	9
5	13	14	7	14	18	9	91	5	5	3	12
19	201	22	8	18	5	10	4	31	17	132	68
28	134	3	8	4	9	6	33	6	5	3	6
56	4	117	3	7	11	86	1	55	30	34	9
112	5	23	7	10	17	7	72	5	10	2	7
78	3	8	92	1	9	13	5	8	6	4	11
3	9	20	10	2	9	2	3	1	3	3	21
1	2	3	6	2	8	3	3	1	4	4	48
178	7	6	127	21	33	15	3	2	4	2	5
2	8	7	10	4	11	12	4	2	7	5	8
3	9	6	17	41	7	60	3	30	4	2	7
6	13	29	230	5	9	117	2	2	33	1	7
4	10	17	6	6	11	3	3	2	5	4	10
191	8	15	5	9	222	6	26	2	57	50	7
5	49	183	2	2	9	5	4	9	4	3	12
9	8	170	2	33	21	40	2	2	4	56	51
92	4	37	6	5	14	27	1	2	4	2	9
21	199	13	7	6	9	3	6	1	5	4	38
7	8	9	19	15	11	111	2	21	4	1	6
3	7	9	12	23	157	53	3	3	15	1	7
218	8	4	7	3	9	115	2	2	4	5	78
17	83	4	7	6	13	3	4	5	4	17	5
9	59	10	14	11	12	89	2	5	102	13	16
18	10	9	13	2	8	94	2	5	36	3	6
68	9	136	4	4	13	106	1	2	4	4	21
109	6	4	8	2	7	3	113	22	14	4	9
4	7	2	12	8	194	98	1	1	5	3	9
4	8	158	2	6	22	10	72	2	4	3	9
223	6	11	34	3	15	5	3	3	37	98	63
9	234	8	8	10	8	3	4	100	5	130	92
13	19	20	7	81	11	4	2	1	2	3	9
4	10	2	6	3	18	4	21	12	10	3	10
198	4	22	6	10	11	113	2	2	40	8	187
11	9	3	10	7	62	4	4	7	7	62	4
3	6	3	7	2	9	69	3	6	6	100	64
5	20	4	22	2	9	53	2	2	8	1	5
9	8	2	5	4	88	98	3	3	48	2	6
159	8	6	147	39	8	3	3	1	33	3	9
50	11	17	33	5	53	79	1	2	3	7	10
18	9	27	6	9	6	69	3	6	5	3	11
18	10	90	4	3	8	8	88	30	3	3	12
3	6	13	13	7	53	6	87	29	16	1	5
104	3	10	27	3	10	52	2	1	4	4	6
3	9	2	8	9	19	67	2	7	7	4	10
9	15	2	7	27	87	94	2	2	3	2	6
57	4	18	6	2	12	9	97	2	6	2	8
5	8	7	7	4	10	15	4	2	4	2	10
147	7	7	86	6	38	8	6	2	6	144	98
4	12	3	13	1	8	5	3	115	5	1	7
6	12	11	99	1	9	10	4	1	3	1	4
240	5	5	15	3	16	21	4	2	3	3	9
165	5	2	7	9	116	14	5	2	38	29	10
5	10	19	13	14	11	9	68	2	5	2	9
196	5	6	8	3	53	3	3	14	4	16	9
6	10	181	8	3	11	2	5	101	59	3	10
54	10	4	8	12	25	99	1	2	43	3	43
5	9	28	6	23	13	4	6	2	5	2	11
17	9	1	2	22	14	7	50	2	4	2	7
6	7	4	9	2	8	8	34	6	17	4	21
170	5	3	6	17	32	6	3	2	41	2	10
9	91	17	9	5	6	67	3	7	7	3	13
5	8	14	19	3	19	88	2	66	49	2	6
31	175	15	80	4	10	41	6	2	6	1	5
11	13	16	7	6	37	5	39	2	12	4	9
202	6	5	34	1	7	5	22	2	4	4	12
9	9	19	7	38	46	9	3	2	5	7	112
12	36	2	5	28	4	4	3	12	8	7	9
216	5	146	3	35	37	83	1	3	9	2	8
8	12	14	6	3	7	5	3	2	4	1	6
97	5	140	4	2	11	6	5	6	6	6	110
170	6	5	11	1	9	32	3	26	4	2	5
20	10	3	7	4	18	81	2	5	6	40	7
135	5	3	6	5	22	89	1	4	16	3	7
4	16	5	12	2	4	3	3	4	4	120	139
7	8	30	7	2	14	5	3	5	5	1	4
6	6	3	7	10	10	72	2	2	6	6	9
13	15	5	12	9	8	96	1	2	7	6	32
10	25	126	5	3	4	94	2	6	14	2	9
133	4	19	10	1	9	3	7	3	7	2	9
2	5	2	7	2	12	2	4	16	4	5	9
9	10	15	59	3	11	7	26	3	19	8	6
161	6	6	7	25	14	9	3	6	10	3	8
[truncated: 18,641 more rows]
